# Supplementary material for: Simple Parameters and Data Processing for Better Signal-to-Noise and Temporal Resolution in In Situ 1D NMR Reaction Monitoring
Source: J Org Chem. 2024 Nov 1;89(22):16586–93. doi: 10.1021/acs.joc.4c01882 (PMC11574850; doi:10.1021/acs.joc.4c01882)
Supplement: Supplementary file 1 — jo4c01882_si_001.xlsx [file jo4c01882_si_001.xlsx]

## Sheet: Instructions
FLIPS - Rapid Estimation of T1 for Quantitative NMR (from https://pubs.acs.org/doi/10.1021/acs.joc.1c01007)
IMPORTANT: for correct use, ensure that no dummy pulses are applied before the acquisition

## Sheet: T1 derivation (1 spin)
FLIPS - Rapid Estimation of T1 for Quantitative NMR
							Calculated values
			Enter values				spin 1
FLIPS for T1 measurement	pulse angle / °	θ	90	0 < θ <= 90	thermal equilibrium integral	M0	0
	repetition time / s	d10		tAQ > 0	longitudinal relaxation time / s	T1	#DIV/0!
	Instrumental delay / s	d11	0.03
			Enter values
		t / s	Mt (Expt data)					Theoretical data
Expt data (TD=10, 10 data points)	spin 1	0						0
		0						#DIV/0!
		0						#DIV/0!
		0						#DIV/0!
		0						#DIV/0!
		0		Check if steady-state has established.				#DIV/0!
		0						#DIV/0!
		0						#DIV/0!

## Sheet: T1 derivation (2 spins)
FLIPS - Rapid Estimation of T1 for Quantitative NMR
							Calculated values
			Enter values				spin 1	spin 2
FLIPS for T1 measurement	pulse angle / °	θ	90	0 < θ <= 90	thermal equilibrium integral	M0	0	0
	repetition time / s	d10		tAQ > 0	longitudinal relaxation time / s	T1	#DIV/0!	#DIV/0!
	Instrumental delay / s	d11	0.03
			Enter values
		t / s	Mt (Expt data)					Theoretical data
Expt data (TD=10, 10 data points)	spin 1	0						0
		0						#DIV/0!
		0						#DIV/0!
		0						#DIV/0!
		0						#DIV/0!
		0		Check if steady-state has established.				#DIV/0!
		0						#DIV/0!
		0						#DIV/0!
		t / s	Mt (Expt data)					Theoretical data
	spin 2	0						0
		0						#DIV/0!
		0						#DIV/0!
		0						#DIV/0!
		0						#DIV/0!
		0		Check if steady-state has established.				#DIV/0!
		0						#DIV/0!
		0						#DIV/0!

## Sheet: T1 derivation (3 spins)
FLIPS - Rapid Estimation of T1 for Quantitative NMR
							Calculated values
			Enter values				spin 1	spin 2	spin 3
FLIPS for T1 measurement	pulse angle / °	θ	90	0 < θ <= 90	thermal equilibrium integral	M0	0	0	0
	repetition time / s	d10		tAQ > 0	longitudinal relaxation time / s	T1	#DIV/0!	#DIV/0!	#DIV/0!
	Instrumental delay / s	d11	0.03	d30 >= 0
			Enter values
		t / s	Mt (Expt data)					Theoretical data
Expt data (TD=10, 10 data points)	spin 1	0						0
		0						#DIV/0!
		0						#DIV/0!
		0						#DIV/0!
		0						#DIV/0!
		0		Check if steady-state has established.				#DIV/0!
		0						#DIV/0!
		0						#DIV/0!
		t / s	Mt (Expt data)					Theoretical data
	spin 2	0						0
		0						#DIV/0!
		0						#DIV/0!
		0						#DIV/0!
		0						#DIV/0!
		0		Check if steady-state has established.				#DIV/0!
		0						#DIV/0!
		0						#DIV/0!
		t / s	Mt (Expt data)					Theoretical data
	spin 3	0						0
		0						#DIV/0!
		0						#DIV/0!
		0						#DIV/0!
		0						#DIV/0!
		0		Check if steady-state has established.				#DIV/0!
		0						#DIV/0!
		0						#DIV/0!

## Sheet: Q-explorer (set angle vary tR)
Quantitative analysis
Explore the impact of repetition time for a set pulse angle
Quantitative analysis	Enter values
	longitudinal relaxation time T1 / s		spin 1	spin 2	spin 3
			1	2.5	4
			T1 > 0	T1 > 0	T1 > 0
	pulse angle θ / °		60	0 < θ <= 90
	(optional)	cos(θ)<x< 100
	Enter value x	0.993	Calculated values
	(For a x% relaxation recovery)		spin 1	spin 2	spin 3
	required repetition time tR' / s		4.2687	10.6717	17.0748
			Increase the θ, or increase the x value
Simulated data	spin 1		spin 2		spin 3
	t / s	Mt	t / s	Mt	t / s	Mt
	0	0.433013	0	0.433013	0	0.433013
	0.25	0.528795	0.625	0.528795	1	0.528795
	0.5	0.60339	1.25	0.60339	2	0.60339
	0.75	0.661485	1.875	0.661485	3	0.661485
	1	0.706729	2.5	0.706729	4	0.706729
	1.25	0.741965	3.125	0.741965	5	0.741965
	1.5	0.769407	3.75	0.769407	6	0.769407
	1.75	0.790779	4.375	0.790779	7	0.790779
	2	0.807424	5	0.807424	8	0.807424
	2.25	0.820386	5.625	0.820386	9	0.820386
	2.5	0.830482	6.25	0.830482	10	0.830482
	2.75	0.838344	6.875	0.838344	11	0.838344
	3	0.844467	7.5	0.844467	12	0.844467
	3.25	0.849236	8.125	0.849236	13	0.849236
	3.5	0.85295	8.75	0.85295	14	0.85295
	3.75	0.855842	9.375	0.855842	15	0.855842
	4	0.858094	10	0.858094	16	0.858094
	4.25	0.859849	10.625	0.859849	17	0.859849
	4.5	0.861215	11.25	0.861215	18	0.861215
	4.75	0.862279	11.875	0.862279	19	0.862279
	5	0.863108	12.5	0.863108	20	0.863108
	5.25	0.863753	13.125	0.863753	21	0.863753
	5.5	0.864256	13.75	0.864256	22	0.864256
	5.75	0.864647	14.375	0.864647	23	0.864647
	6	0.864952	15	0.864952	24	0.864952
	6.25	0.865189	15.625	0.865189	25	0.865189
	6.5	0.865374	16.25	0.865374	26	0.865374
	6.75	0.865518	16.875	0.865518	27	0.865518
	7	0.865631	17.5	0.865631	28	0.865631

## Sheet: Q-explorer (set tR vary angle)
Quantitative analysis
Explore the impact of pulse angle on a set repetition time
Quantitative analysis	Enter values
	longitudinal relaxation time T1 / s		spin 1	spin 2	spin 3
			1	2	3
			T1 > 0	T1 > 0	T1 > 0
	repetition time tR / s		3	tR' > 0
			tR>5*T1(max), unnecessarily long; reduce tR to save spectrometer time or to increase data density.
	(optional)	x< 100
	Enter value x	0.95	Calculated values
	(For a x% relaxation recovery)		spin 1	spin 2	spin 3
	required pulse angle θ' / °		90	39.1119	30.2215
Simulated data	spin 1		spin 2		spin 3
	θ / °	Mt	θ / °	Mt	θ / °	Mt
	0	1	0	1	0	1
	5	0.999811	5	0.999151	5	0.9986
	10	0.999244	10	0.99661	10	0.994411
	15	0.998304	15	0.992397	15	0.987465
	20	0.996997	20	0.986544	20	0.977814
	25	0.995335	25	0.979094	25	0.965533
	30	0.99333	30	0.970106	30	0.950714
	35	0.990996	35	0.959647	35	0.93347
	40	0.988352	40	0.947797	40	0.913933
	45	0.985418	45	0.934647	45	0.892251
	50	0.982215	50	0.920295	50	0.868589
	55	0.97877	55	0.904852	55	0.843128
	60	0.975106	60	0.888435	60	0.81606
	65	0.971254	65	0.871169	65	0.787593
	70	0.967241	70	0.853185	70	0.757943
	75	0.963099	75	0.83462	75	0.727335
	80	0.958858	80	0.815616	80	0.696002
	85	0.954552	85	0.796317	85	0.664183
	90	0.950213	90	0.77687	90	0.632121
