# Supplementary material for: Simple Parameters and Data Processing for Better Signal-to-Noise and Temporal Resolution in In Situ 1D NMR Reaction Monitoring
Source: J Org Chem. 2024 Nov 1;89(22):16586–93. doi: 10.1021/acs.joc.4c01882 (PMC11574850; doi:10.1021/acs.joc.4c01882)
Supplement: Supplementary file 2 — jo4c01882_si_002.xlsx [file jo4c01882_si_002.xlsx]

## Sheet: Start Here
				User Parameters
				Desired Monitoring Time (s)	Edit this ->	1800
				T1 Value (s)	and this ->	5
				Number of data points (N)		71
				Go To Scenario:		A
				Go To Pathway		A
				Read 'Advanced Instructions' for more information about if to change these parameters.
				Advanced Parameters	Select an option ->	Yes
				For quantitation		5	x T1	0.993262
				Minimum Number of Data Points		45
				Maximum Number of Data Points		150

## Sheet: Pathway A
			Pathway A																			Simulated reaction data and S/N Calculations (Hidden)
																								Simulator				Simulation			Simulation with Averaging				Signal/Noise
			User Parameters																					A0	1		Time (s)	A	B	C	Time (s)	A	B	C	Number of scans in average	S/N	S/N
			Desired Monitoring Time (s)		1800																			k1	0.00577623		0	1	0	0	0	1	0	0	1	1	1	FALSE
			T1 Value (s)		5																			k2	0.00288811		25	0.865537	0.129611	0.00485221	25	0.865537	0.129611	0.00485221	1	1	1	FALSE
			Number of data points (N)		71																						50	0.749154	0.232766	0.0180804	50	0.749154	0.232766	0.0180804	1	1	1	FALSE
																											75	0.64842	0.313651	0.0379294	75	0.64842	0.313651	0.0379294	1	1	1	FALSE
																											100	0.561231	0.375845	0.0629239	100	0.561231	0.375845	0.0629239	1	1	1	FALSE
																											125	0.485766	0.422406	0.0918277	125	0.485766	0.422406	0.0918277	1	1	1	FALSE
			Experimental Parameters																								150	0.420448	0.455943	0.123609	150	0.420448	0.455943	0.123609	1	1	1	FALSE
			Chosen Pulse Angle (θ)		90																						175	0.363913	0.478678	0.157409	175	0.363913	0.478678	0.157409	1	1	1	FALSE
			Number of scans per spectrum		1																						200	0.31498	0.492502	0.192518	200	0.31498	0.492502	0.192518	1	1	1	FALSE
			Repetition Time (s)		25																						225	0.272627	0.49902	0.228353	225	0.272627	0.49902	0.228353	1	1	1	FALSE
																											250	0.235969	0.499595	0.264437	250	0.235969	0.499595	0.264437	1	1	1	FALSE
																											275	0.204239	0.495378	0.300382	275	0.204239	0.495378	0.300382	1	1	1	FALSE
																											300	0.176777	0.487343	0.33588	300	0.176777	0.487343	0.33588	1	1	1	FALSE
			Processing Parameters																								325	0.153007	0.476308	0.370685	325	0.153007	0.476308	0.370685	1	1	1	FALSE
			Maximum signal from total reaction spectrum		8.42615																						350	0.132433	0.462961	0.404606	350	0.132433	0.462961	0.404606	1	1	1	FALSE
																											375	0.114626	0.447877	0.437498	375	0.114626	0.447877	0.437498	1	1	1	FALSE
			Averaging window size	Edit this->	1		now check Figure 1 and 2																				400	0.0992126	0.431535	0.469252	400	0.0992126	0.431535	0.469252	1	1	1	FALSE
			Theoretical signal gained by using rolling average		1																						425	0.0858721	0.414335	0.499793	425	0.0858721	0.414335	0.499793	1	1	1	FALSE
			Temporal resolution		25																						450	0.0743254	0.396603	0.529072	450	0.0743254	0.396603	0.529072	1	1	1	FALSE
																											475	0.0643314	0.37861	0.557059	475	0.0643314	0.37861	0.557059	1	1	1	FALSE
																											500	0.0556812	0.360575	0.583744	500	0.0556812	0.360575	0.583744	1	1	1	FALSE
																											525	0.0481941	0.342675	0.609131	525	0.0481941	0.342675	0.609131	1	1	1	FALSE
																											550	0.0417137	0.325051	0.633235	550	0.0417137	0.325051	0.633235	1	1	1	FALSE
																											575	0.0361048	0.307816	0.65608	575	0.0361048	0.307816	0.65608	1	1	1	FALSE
																											600	0.03125	0.291053	0.677697	600	0.03125	0.291053	0.677697	1	1	1	FALSE
																											625	0.027048	0.27483	0.698122	625	0.027048	0.27483	0.698122	1	1	1	FALSE
																											650	0.023411	0.259191	0.717398	650	0.023411	0.259191	0.717398	1	1	1	FALSE
																											675	0.0202631	0.244171	0.735566	675	0.0202631	0.244171	0.735566	1	1	1	FALSE
																											700	0.0175385	0.229789	0.752673	700	0.0175385	0.229789	0.752673	1	1	1	FALSE
																											725	0.0151802	0.216055	0.768764	725	0.0151802	0.216055	0.768764	1	1	1	FALSE
																											750	0.013139	0.202973	0.783888	750	0.013139	0.202973	0.783888	1	1	1	FALSE
																											775	0.0113723	0.190537	0.79809	775	0.0113723	0.190537	0.79809	1	1	1	FALSE
																											800	0.00984313	0.178739	0.811418	800	0.00984313	0.178739	0.811418	1	1	1	FALSE
																											825	0.00851959	0.167564	0.823916	825	0.00851959	0.167564	0.823916	1	1	1	FALSE
																											850	0.00737402	0.156996	0.83563	850	0.00737402	0.156996	0.83563	1	1	1	FALSE
																											875	0.00638248	0.147016	0.846602	875	0.00638248	0.147016	0.846602	1	1	1	FALSE
																											900	0.00552427	0.137602	0.856873	900	0.00552427	0.137602	0.856873	1	1	1	FALSE
																											925	0.00478146	0.128733	0.866485	925	0.00478146	0.128733	0.866485	1	1	1	FALSE
																											950	0.00413853	0.120386	0.875476	950	0.00413853	0.120386	0.875476	1	1	1	FALSE
																											975	0.00358205	0.112536	0.883882	975	0.00358205	0.112536	0.883882	1	1	1	FALSE
																											1000	0.00310039	0.105162	0.891738	1000	0.00310039	0.105162	0.891738	1	1	1	FALSE
																											1025	0.0026835	0.0982381	0.899078	1025	0.0026835	0.0982381	0.899078	1	1	1	FALSE
																											1050	0.00232267	0.0917428	0.905934	1050	0.00232267	0.0917428	0.905934	1	1	1	FALSE
																											1075	0.00201036	0.0856533	0.912336	1075	0.00201036	0.0856533	0.912336	1	1	1	FALSE
																											1100	0.00174004	0.0799474	0.918313	1100	0.00174004	0.0799474	0.918313	1	1	1	FALSE
																											1125	0.00150607	0.074604	0.92389	1125	0.00150607	0.074604	0.92389	1	1	1	FALSE
																											1150	0.00130355	0.0696024	0.929094	1150	0.00130355	0.0696024	0.929094	1	1	1	FALSE
																											1175	0.00112827	0.064923	0.933949	1175	0.00112827	0.064923	0.933949	1	1	1	FALSE
																											1200	0.000976563	0.0605469	0.938477	1200	0.000976563	0.0605469	0.938477	1	1	1	FALSE
																											1225	0.000845251	0.0564559	0.942699	1225	0.000845251	0.0564559	0.942699	1	1	1	FALSE
																											1250	0.000731595	0.0526328	0.946636	1250	0.000731595	0.0526328	0.946636	1	1	1	FALSE
																											1275	0.000633222	0.0490614	0.950305	1275	0.000633222	0.0490614	0.950305	1	1	1	FALSE
																											1300	0.000548077	0.0457259	0.953726	1300	0.000548077	0.0457259	0.953726	1	1	1	FALSE
																											1325	0.000474381	0.0426118	0.956914	1325	0.000474381	0.0426118	0.956914	1	1	1	FALSE
																											1350	0.000410594	0.039705	0.959884	1350	0.000410594	0.039705	0.959884	1	1	1	FALSE
																											1375	0.000355384	0.0369925	0.962652	1375	0.000355384	0.0369925	0.962652	1	1	1	FALSE
																											1400	0.000307598	0.0344617	0.965231	1400	0.000307598	0.0344617	0.965231	1	1	1	FALSE
																											1425	0.000266237	0.0321011	0.967633	1425	0.000266237	0.0321011	0.967633	1	1	1	FALSE
																											1450	0.000230438	0.0298995	0.96987	1450	0.000230438	0.0298995	0.96987	1	1	1	FALSE
																											1475	0.000199453	0.0278466	0.971954	1475	0.000199453	0.0278466	0.971954	1	1	1	FALSE
																											1500	0.000172633	0.0259327	0.973895	1500	0.000172633	0.0259327	0.973895	1	1	1	FALSE
																											1525	0.000149421	0.0241487	0.975702	1525	0.000149421	0.0241487	0.975702	1	1	1	FALSE
																											1550	0.000129329	0.0224859	0.977385	1550	0.000129329	0.0224859	0.977385	1	1	1	FALSE
																											1575	0.000111939	0.0209364	0.978952	1575	0.000111939	0.0209364	0.978952	1	1	1	FALSE
																											1600	9.68873e-05	0.0194925	0.980411	1600	9.68873e-05	0.0194925	0.980411	1	1	1	FALSE
																											1625	8.38595e-05	0.0181472	0.981769	1625	8.38595e-05	0.0181472	0.981769	1	1	1	FALSE
																											1650	7.25834e-05	0.016894	0.983033	1650	7.25834e-05	0.016894	0.983033	1	1	1	FALSE
																											1675	6.28236e-05	0.0157266	0.984211	1675	6.28236e-05	0.0157266	0.984211	1	1	1	FALSE
																											1700	5.43761e-05	0.0146393	0.985306	1700	5.43761e-05	0.0146393	0.985306	1	1	1	FALSE
																											1725	4.70645e-05	0.0136266	0.986326	1725	4.70645e-05	0.0136266	0.986326	1	1	1	FALSE
																											1750	4.07361e-05	0.0126835	0.987276	1750	4.07361e-05	0.0126835	0.987276	1	1	1	FALSE
																											1775	3.52586e-05	0.0118053	0.988159	1775	3.52586e-05	0.0118053	0.988159	1	1	1	FALSE
																											#N/A	#N/A	#N/A	#N/A	#N/A	#N/A	#N/A	#N/A	#N/A	#N/A	1	TRUE
																											#N/A	#N/A	#N/A	#N/A	#N/A	#N/A	#N/A	#N/A	#N/A	#N/A	1	TRUE
																											#N/A	#N/A	#N/A	#N/A	#N/A	#N/A	#N/A	#N/A	#N/A	#N/A	1	TRUE
																											#N/A	#N/A	#N/A	#N/A	#N/A	#N/A	#N/A	#N/A	#N/A	#N/A	1	TRUE
																											#N/A	#N/A	#N/A	#N/A	#N/A	#N/A	#N/A	#N/A	#N/A	#N/A	1	TRUE
																											#N/A	#N/A	#N/A	#N/A	#N/A	#N/A	#N/A	#N/A	#N/A	#N/A	1	TRUE
																											#N/A	#N/A	#N/A	#N/A	#N/A	#N/A	#N/A	#N/A	#N/A	#N/A	1	TRUE
																											#N/A	#N/A	#N/A	#N/A	#N/A	#N/A	#N/A	#N/A	#N/A	#N/A	1	TRUE
																											#N/A	#N/A	#N/A	#N/A	#N/A	#N/A	#N/A	#N/A	#N/A	#N/A	1	TRUE
																											#N/A	#N/A	#N/A	#N/A	#N/A	#N/A	#N/A	#N/A	#N/A	#N/A	1	TRUE
																											#N/A	#N/A	#N/A	#N/A	#N/A	#N/A	#N/A	#N/A	#N/A	#N/A	1	TRUE
																											#N/A	#N/A	#N/A	#N/A	#N/A	#N/A	#N/A	#N/A	#N/A	#N/A	1	TRUE
																											#N/A	#N/A	#N/A	#N/A	#N/A	#N/A	#N/A	#N/A	#N/A	#N/A	1	TRUE
																											#N/A	#N/A	#N/A	#N/A	#N/A	#N/A	#N/A	#N/A	#N/A	#N/A	1	TRUE
																											#N/A	#N/A	#N/A	#N/A	#N/A	#N/A	#N/A	#N/A	#N/A	#N/A	1	TRUE
																											#N/A	#N/A	#N/A	#N/A	#N/A	#N/A	#N/A	#N/A	#N/A	#N/A	1	TRUE
																											#N/A	#N/A	#N/A	#N/A	#N/A	#N/A	#N/A	#N/A	#N/A	#N/A	1	TRUE
																											#N/A	#N/A	#N/A	#N/A	#N/A	#N/A	#N/A	#N/A	#N/A	#N/A	1	TRUE
																											#N/A	#N/A	#N/A	#N/A	#N/A	#N/A	#N/A	#N/A	#N/A	#N/A	1	TRUE
																											#N/A	#N/A	#N/A	#N/A	#N/A	#N/A	#N/A	#N/A	#N/A	#N/A	1	TRUE
																											#N/A	#N/A	#N/A	#N/A	#N/A	#N/A	#N/A	#N/A	#N/A	#N/A	1	TRUE
																											#N/A	#N/A	#N/A	#N/A	#N/A	#N/A	#N/A	#N/A	#N/A	#N/A	1	TRUE
																											#N/A	#N/A	#N/A	#N/A	#N/A	#N/A	#N/A	#N/A	#N/A	#N/A	1	TRUE
																											#N/A	#N/A	#N/A	#N/A	#N/A	#N/A	#N/A	#N/A	#N/A	#N/A	1	TRUE
																											#N/A	#N/A	#N/A	#N/A	#N/A	#N/A	#N/A	#N/A	#N/A	#N/A	1	TRUE
																											#N/A	#N/A	#N/A	#N/A	#N/A	#N/A	#N/A	#N/A	#N/A	#N/A	1	TRUE
																											#N/A	#N/A	#N/A	#N/A	#N/A	#N/A	#N/A	#N/A	#N/A	#N/A	1	TRUE
																											#N/A	#N/A	#N/A	#N/A	#N/A	#N/A	#N/A	#N/A	#N/A	#N/A	1	TRUE
																											#N/A	#N/A	#N/A	#N/A	#N/A	#N/A	#N/A	#N/A	#N/A	#N/A	1	TRUE
																											#N/A	#N/A	#N/A	#N/A	#N/A	#N/A	#N/A	#N/A	#N/A	#N/A	1	TRUE
																											#N/A	#N/A	#N/A	#N/A	#N/A	#N/A	#N/A	#N/A	#N/A	#N/A	1	TRUE
																											#N/A	#N/A	#N/A	#N/A	#N/A	#N/A	#N/A	#N/A	#N/A	#N/A	1	TRUE
																											#N/A	#N/A	#N/A	#N/A	#N/A	#N/A	#N/A	#N/A	#N/A	#N/A	1	TRUE
																											#N/A	#N/A	#N/A	#N/A	#N/A	#N/A	#N/A	#N/A	#N/A	#N/A	1	TRUE
																											#N/A	#N/A	#N/A	#N/A	#N/A	#N/A	#N/A	#N/A	#N/A	#N/A	1	TRUE
																											#N/A	#N/A	#N/A	#N/A	#N/A	#N/A	#N/A	#N/A	#N/A	#N/A	1	TRUE
																											#N/A	#N/A	#N/A	#N/A	#N/A	#N/A	#N/A	#N/A	#N/A	#N/A	1	TRUE
																											#N/A	#N/A	#N/A	#N/A	#N/A	#N/A	#N/A	#N/A	#N/A	#N/A	1	TRUE
																											#N/A	#N/A	#N/A	#N/A	#N/A	#N/A	#N/A	#N/A	#N/A	#N/A	1	TRUE
																											#N/A	#N/A	#N/A	#N/A	#N/A	#N/A	#N/A	#N/A	#N/A	#N/A	1	TRUE
																											#N/A	#N/A	#N/A	#N/A	#N/A	#N/A	#N/A	#N/A	#N/A	#N/A	1	TRUE
																											#N/A	#N/A	#N/A	#N/A	#N/A	#N/A	#N/A	#N/A	#N/A	#N/A	1	TRUE
																											#N/A	#N/A	#N/A	#N/A	#N/A	#N/A	#N/A	#N/A	#N/A	#N/A	1	TRUE
																											#N/A	#N/A	#N/A	#N/A	#N/A	#N/A	#N/A	#N/A	#N/A	#N/A	1	TRUE
																											#N/A	#N/A	#N/A	#N/A	#N/A	#N/A	#N/A	#N/A	#N/A	#N/A	1	TRUE
																											#N/A	#N/A	#N/A	#N/A	#N/A	#N/A	#N/A	#N/A	#N/A	#N/A	1	TRUE
																											#N/A	#N/A	#N/A	#N/A	#N/A	#N/A	#N/A	#N/A	#N/A	#N/A	1	TRUE
																											#N/A	#N/A	#N/A	#N/A	#N/A	#N/A	#N/A	#N/A	#N/A	#N/A	1	TRUE
																											#N/A	#N/A	#N/A	#N/A	#N/A	#N/A	#N/A	#N/A	#N/A	#N/A	1	TRUE
																											#N/A	#N/A	#N/A	#N/A	#N/A	#N/A	#N/A	#N/A	#N/A	#N/A	1	TRUE
																											#N/A	#N/A	#N/A	#N/A	#N/A	#N/A	#N/A	#N/A	#N/A	#N/A	1	TRUE
																											#N/A	#N/A	#N/A	#N/A	#N/A	#N/A	#N/A	#N/A	#N/A	#N/A	1	TRUE
																											#N/A	#N/A	#N/A	#N/A	#N/A	#N/A	#N/A	#N/A	#N/A	#N/A	1	TRUE
																											#N/A	#N/A	#N/A	#N/A	#N/A	#N/A	#N/A	#N/A	#N/A	#N/A	1	TRUE
																											#N/A	#N/A	#N/A	#N/A	#N/A	#N/A	#N/A	#N/A	#N/A	#N/A	1	TRUE
																											#N/A	#N/A	#N/A	#N/A	#N/A	#N/A	#N/A	#N/A	#N/A	#N/A	1	TRUE
																											#N/A	#N/A	#N/A	#N/A	#N/A	#N/A	#N/A	#N/A	#N/A	#N/A	1	TRUE
																											#N/A	#N/A	#N/A	#N/A	#N/A	#N/A	#N/A	#N/A	#N/A	#N/A	1	TRUE
																											#N/A	#N/A	#N/A	#N/A	#N/A	#N/A	#N/A	#N/A	#N/A	#N/A	1	TRUE
																											#N/A	#N/A	#N/A	#N/A	#N/A	#N/A	#N/A	#N/A	#N/A	#N/A	1	TRUE
																											#N/A	#N/A	#N/A	#N/A	#N/A	#N/A	#N/A	#N/A	#N/A	#N/A	1	TRUE
																											#N/A	#N/A	#N/A	#N/A	#N/A	#N/A	#N/A	#N/A	#N/A	#N/A	1	TRUE
																											#N/A	#N/A	#N/A	#N/A	#N/A	#N/A	#N/A	#N/A	#N/A	#N/A	1	TRUE
																											#N/A	#N/A	#N/A	#N/A	#N/A	#N/A	#N/A	#N/A	#N/A	#N/A	1	TRUE
																											#N/A	#N/A	#N/A	#N/A	#N/A	#N/A	#N/A	#N/A	#N/A	#N/A	1	TRUE
																											#N/A	#N/A	#N/A	#N/A	#N/A	#N/A	#N/A	#N/A	#N/A	#N/A	1	TRUE
																											#N/A	#N/A	#N/A	#N/A	#N/A	#N/A	#N/A	#N/A	#N/A	#N/A	1	TRUE
																											#N/A	#N/A	#N/A	#N/A	#N/A	#N/A	#N/A	#N/A	#N/A	#N/A	1	TRUE
																											#N/A	#N/A	#N/A	#N/A	#N/A	#N/A	#N/A	#N/A	#N/A	#N/A	1	TRUE
																											#N/A	#N/A	#N/A	#N/A	#N/A	#N/A	#N/A	#N/A	#N/A	#N/A	1	TRUE
																											#N/A	#N/A	#N/A	#N/A	#N/A	#N/A	#N/A	#N/A	#N/A	#N/A	1	TRUE
																											#N/A	#N/A	#N/A	#N/A	#N/A	#N/A	#N/A	#N/A	#N/A	#N/A	1	TRUE
																											#N/A	#N/A	#N/A	#N/A	#N/A	#N/A	#N/A	#N/A	#N/A	#N/A	1	TRUE
																											#N/A	#N/A	#N/A	#N/A	#N/A	#N/A	#N/A	#N/A	#N/A	#N/A	1	TRUE
																											#N/A	#N/A	#N/A	#N/A	#N/A	#N/A	#N/A	#N/A	#N/A	#N/A	1	TRUE
																											#N/A	#N/A	#N/A	#N/A	#N/A	#N/A	#N/A	#N/A	#N/A	#N/A	1	TRUE
																											#N/A	#N/A	#N/A	#N/A	#N/A	#N/A	#N/A	#N/A	#N/A	#N/A	1	TRUE
																											#N/A	#N/A	#N/A	#N/A	#N/A	#N/A	#N/A	#N/A	#N/A	#N/A	1	TRUE
																											#N/A	#N/A	#N/A	#N/A	#N/A	#N/A	#N/A	#N/A	#N/A	#N/A	1	TRUE
																											#N/A	#N/A	#N/A	#N/A	#N/A	#N/A	#N/A	#N/A	#N/A	#N/A	1	TRUE
																											#N/A	#N/A	#N/A	#N/A	#N/A	#N/A	#N/A	#N/A	#N/A	#N/A	1	TRUE
																											#N/A	#N/A	#N/A	#N/A	#N/A	#N/A	#N/A	#N/A	#N/A	#N/A	1	TRUE
																											#N/A	#N/A	#N/A	#N/A	#N/A	#N/A	#N/A	#N/A	#N/A	#N/A	1	TRUE
																											#N/A	#N/A	#N/A	#N/A	#N/A	#N/A	#N/A	#N/A	#N/A	#N/A	1	TRUE
																											#N/A	#N/A	#N/A	#N/A	#N/A	#N/A	#N/A	#N/A	#N/A	#N/A	1	TRUE
																											#N/A	#N/A	#N/A	#N/A	#N/A	#N/A	#N/A	#N/A	#N/A	#N/A	1	TRUE
																											#N/A	#N/A	#N/A	#N/A	#N/A	#N/A	#N/A	#N/A	#N/A	#N/A	1	TRUE
																											#N/A	#N/A	#N/A	#N/A	#N/A	#N/A	#N/A	#N/A	#N/A	#N/A	1	TRUE
																											#N/A	#N/A	#N/A	#N/A	#N/A	#N/A	#N/A	#N/A	#N/A	#N/A	1	TRUE
																											#N/A	#N/A	#N/A	#N/A	#N/A	#N/A	#N/A	#N/A	#N/A	#N/A	1	TRUE
																											#N/A	#N/A	#N/A	#N/A	#N/A	#N/A	#N/A	#N/A	#N/A	#N/A	1	TRUE
																											#N/A	#N/A	#N/A	#N/A	#N/A	#N/A	#N/A	#N/A	#N/A	#N/A	1	TRUE
																											#N/A	#N/A	#N/A	#N/A	#N/A	#N/A	#N/A	#N/A	#N/A	#N/A	1	TRUE
																											#N/A	#N/A	#N/A	#N/A	#N/A	#N/A	#N/A	#N/A	#N/A	#N/A	1	TRUE
																											#N/A	#N/A	#N/A	#N/A	#N/A	#N/A	#N/A	#N/A	#N/A	#N/A	1	TRUE
																											#N/A	#N/A	#N/A	#N/A	#N/A	#N/A	#N/A	#N/A	#N/A	#N/A	1	TRUE
																											#N/A	#N/A	#N/A	#N/A	#N/A	#N/A	#N/A	#N/A	#N/A	#N/A	1	TRUE
																											#N/A	#N/A	#N/A	#N/A	#N/A	#N/A	#N/A	#N/A	#N/A	#N/A	1	TRUE
																											#N/A	#N/A	#N/A	#N/A	#N/A	#N/A	#N/A	#N/A	#N/A	#N/A	1	TRUE
																											#N/A	#N/A	#N/A	#N/A	#N/A	#N/A	#N/A	#N/A	#N/A	#N/A	1	TRUE
																											#N/A	#N/A	#N/A	#N/A	#N/A	#N/A	#N/A	#N/A	#N/A	#N/A	1	TRUE
																											#N/A	#N/A	#N/A	#N/A	#N/A	#N/A	#N/A	#N/A	#N/A	#N/A	1	TRUE
																											#N/A	#N/A	#N/A	#N/A	#N/A	#N/A	#N/A	#N/A	#N/A	#N/A	1	TRUE
																											#N/A	#N/A	#N/A	#N/A	#N/A	#N/A	#N/A	#N/A	#N/A	#N/A	1	TRUE
																											#N/A	#N/A	#N/A	#N/A	#N/A	#N/A	#N/A	#N/A	#N/A	#N/A	1	TRUE
																											#N/A	#N/A	#N/A	#N/A	#N/A	#N/A	#N/A	#N/A	#N/A	#N/A	1	TRUE
																											#N/A	#N/A	#N/A	#N/A	#N/A	#N/A	#N/A	#N/A	#N/A	#N/A	1	TRUE
																											#N/A	#N/A	#N/A	#N/A	#N/A	#N/A	#N/A	#N/A	#N/A	#N/A	1	TRUE
																											#N/A	#N/A	#N/A	#N/A	#N/A	#N/A	#N/A	#N/A	#N/A	#N/A	1	TRUE
																											#N/A	#N/A	#N/A	#N/A	#N/A	#N/A	#N/A	#N/A	#N/A	#N/A	1	TRUE
																											#N/A	#N/A	#N/A	#N/A	#N/A	#N/A	#N/A	#N/A	#N/A	#N/A	1	TRUE
																											#N/A	#N/A	#N/A	#N/A	#N/A	#N/A	#N/A	#N/A	#N/A	#N/A	1	TRUE
																											#N/A	#N/A	#N/A	#N/A	#N/A	#N/A	#N/A	#N/A	#N/A	#N/A	1	TRUE
																											#N/A	#N/A	#N/A	#N/A	#N/A	#N/A	#N/A	#N/A	#N/A	#N/A	1	TRUE
																											#N/A	#N/A	#N/A	#N/A	#N/A	#N/A	#N/A	#N/A	#N/A	#N/A	1	TRUE
																											#N/A	#N/A	#N/A	#N/A	#N/A	#N/A	#N/A	#N/A	#N/A	#N/A	1	TRUE
																											#N/A	#N/A	#N/A	#N/A	#N/A	#N/A	#N/A	#N/A	#N/A	#N/A	1	TRUE
																											#N/A	#N/A	#N/A	#N/A	#N/A	#N/A	#N/A	#N/A	#N/A	#N/A	1	TRUE
																											#N/A	#N/A	#N/A	#N/A	#N/A	#N/A	#N/A	#N/A	#N/A	#N/A	1	TRUE
																											#N/A	#N/A	#N/A	#N/A	#N/A	#N/A	#N/A	#N/A	#N/A	#N/A	1	TRUE
																											#N/A	#N/A	#N/A	#N/A	#N/A	#N/A	#N/A	#N/A	#N/A	#N/A	1	TRUE
																											#N/A	#N/A	#N/A	#N/A	#N/A	#N/A	#N/A	#N/A	#N/A	#N/A	1	TRUE
																											#N/A	#N/A	#N/A	#N/A	#N/A	#N/A	#N/A	#N/A	#N/A	#N/A	1	TRUE
																											#N/A	#N/A	#N/A	#N/A	#N/A	#N/A	#N/A	#N/A	#N/A	#N/A	1	TRUE
																											#N/A	#N/A	#N/A	#N/A	#N/A	#N/A	#N/A	#N/A	#N/A	#N/A	1	TRUE
																											#N/A	#N/A	#N/A	#N/A	#N/A	#N/A	#N/A	#N/A	#N/A	#N/A	1	TRUE
																											#N/A	#N/A	#N/A	#N/A	#N/A	#N/A	#N/A	#N/A	#N/A	#N/A	1	TRUE
																											#N/A	#N/A	#N/A	#N/A	#N/A	#N/A	#N/A	#N/A	#N/A	#N/A	1	TRUE
																											#N/A	#N/A	#N/A	#N/A	#N/A	#N/A	#N/A	#N/A	#N/A	#N/A	1	TRUE
																											#N/A	#N/A	#N/A	#N/A	#N/A	#N/A	#N/A	#N/A	#N/A	#N/A	1	TRUE
																											#N/A	#N/A	#N/A	#N/A	#N/A	#N/A	#N/A	#N/A	#N/A	#N/A	1	TRUE
																											#N/A	#N/A	#N/A	#N/A	#N/A	#N/A	#N/A	#N/A	#N/A	#N/A	1	TRUE
																											#N/A	#N/A	#N/A	#N/A	#N/A	#N/A	#N/A	#N/A	#N/A	#N/A	1	TRUE
																											#N/A	#N/A	#N/A	#N/A	#N/A	#N/A	#N/A	#N/A	#N/A	#N/A	1	TRUE
																											#N/A	#N/A	#N/A	#N/A	#N/A	#N/A	#N/A	#N/A	#N/A	#N/A	1	TRUE
																											#N/A	#N/A	#N/A	#N/A	#N/A	#N/A	#N/A	#N/A	#N/A	#N/A	1	TRUE
																											#N/A	#N/A	#N/A	#N/A	#N/A	#N/A	#N/A	#N/A	#N/A	#N/A	1	TRUE
																											#N/A	#N/A	#N/A	#N/A	#N/A	#N/A	#N/A	#N/A	#N/A	#N/A	1	TRUE
																											#N/A	#N/A	#N/A	#N/A	#N/A	#N/A	#N/A	#N/A	#N/A	#N/A	1	TRUE
																											#N/A	#N/A	#N/A	#N/A	#N/A	#N/A	#N/A	#N/A	#N/A	#N/A	1	TRUE
																											#N/A	#N/A	#N/A	#N/A	#N/A	#N/A	#N/A	#N/A	#N/A	#N/A	1	TRUE
																											#N/A	#N/A	#N/A	#N/A	#N/A	#N/A	#N/A	#N/A	#N/A	#N/A	1	TRUE
																											#N/A	#N/A	#N/A	#N/A	#N/A	#N/A	#N/A	#N/A	#N/A	#N/A	1	TRUE
																											#N/A	#N/A	#N/A	#N/A	#N/A	#N/A	#N/A	#N/A	#N/A	#N/A	1	TRUE
																											#N/A	#N/A	#N/A	#N/A	#N/A	#N/A	#N/A	#N/A	#N/A	#N/A	1	TRUE
																											#N/A	#N/A	#N/A	#N/A	#N/A	#N/A	#N/A	#N/A	#N/A	#N/A	1	TRUE
																											#N/A	#N/A	#N/A	#N/A	#N/A	#N/A	#N/A	#N/A	#N/A	#N/A	1	TRUE
																											#N/A	#N/A	#N/A	#N/A	#N/A	#N/A	#N/A	#N/A	#N/A	#N/A	1	TRUE
																											#N/A	#N/A	#N/A	#N/A	#N/A	#N/A	#N/A	#N/A	#N/A	#N/A	1	TRUE
																											#N/A	#N/A	#N/A	#N/A	#N/A	#N/A	#N/A	#N/A	#N/A	#N/A	1	TRUE
																											#N/A	#N/A	#N/A	#N/A	#N/A	#N/A	#N/A	#N/A	#N/A	#N/A	1	TRUE
																											#N/A	#N/A	#N/A	#N/A	#N/A	#N/A	#N/A	#N/A	#N/A	#N/A	1	TRUE
																											#N/A	#N/A	#N/A	#N/A	#N/A	#N/A	#N/A	#N/A	#N/A	#N/A	1	TRUE
																											#N/A	#N/A	#N/A	#N/A	#N/A	#N/A	#N/A	#N/A	#N/A	#N/A	1	TRUE
																											#N/A	#N/A	#N/A	#N/A	#N/A	#N/A	#N/A	#N/A	#N/A	#N/A	1	TRUE
																											#N/A	#N/A	#N/A	#N/A	#N/A	#N/A	#N/A	#N/A	#N/A	#N/A	1	TRUE
																											#N/A	#N/A	#N/A	#N/A	#N/A	#N/A	#N/A	#N/A	#N/A	#N/A	1	TRUE
																											#N/A	#N/A	#N/A	#N/A	#N/A	#N/A	#N/A	#N/A	#N/A	#N/A	1	TRUE
																											#N/A	#N/A	#N/A	#N/A	#N/A	#N/A	#N/A	#N/A	#N/A	#N/A	1	TRUE
																											#N/A	#N/A	#N/A	#N/A	#N/A	#N/A	#N/A	#N/A	#N/A	#N/A	1	TRUE
																											#N/A	#N/A	#N/A	#N/A	#N/A	#N/A	#N/A	#N/A	#N/A	#N/A	1	TRUE
																											#N/A	#N/A	#N/A	#N/A	#N/A	#N/A	#N/A	#N/A	#N/A	#N/A	1	TRUE
																											#N/A	#N/A	#N/A	#N/A	#N/A	#N/A	#N/A	#N/A	#N/A	#N/A	1	TRUE
																											#N/A	#N/A	#N/A	#N/A	#N/A	#N/A	#N/A	#N/A	#N/A	#N/A	1	TRUE
																											#N/A	#N/A	#N/A	#N/A	#N/A	#N/A	#N/A	#N/A	#N/A	#N/A	1	TRUE
																											#N/A	#N/A	#N/A	#N/A	#N/A	#N/A	#N/A	#N/A	#N/A	#N/A	1	TRUE
																											#N/A	#N/A	#N/A	#N/A	#N/A	#N/A	#N/A	#N/A	#N/A	#N/A	1	TRUE
																											#N/A	#N/A	#N/A	#N/A	#N/A	#N/A	#N/A	#N/A	#N/A	#N/A	1	TRUE
																											#N/A	#N/A	#N/A	#N/A	#N/A	#N/A	#N/A	#N/A	#N/A	#N/A	1	TRUE
																											#N/A	#N/A	#N/A	#N/A	#N/A	#N/A	#N/A	#N/A	#N/A	#N/A	1	TRUE
																											#N/A	#N/A	#N/A	#N/A	#N/A	#N/A	#N/A	#N/A	#N/A	#N/A	1	TRUE
																											#N/A	#N/A	#N/A	#N/A	#N/A	#N/A	#N/A	#N/A	#N/A	#N/A	1	TRUE
																											#N/A	#N/A	#N/A	#N/A	#N/A	#N/A	#N/A	#N/A	#N/A	#N/A	1	TRUE
																											#N/A	#N/A	#N/A	#N/A	#N/A	#N/A	#N/A	#N/A	#N/A	#N/A	1	TRUE
																											#N/A	#N/A	#N/A	#N/A	#N/A	#N/A	#N/A	#N/A	#N/A	#N/A	1	TRUE
																											#N/A	#N/A	#N/A	#N/A	#N/A	#N/A	#N/A	#N/A	#N/A	#N/A	1	TRUE
																											#N/A	#N/A	#N/A	#N/A	#N/A	#N/A	#N/A	#N/A	#N/A	#N/A	1	TRUE
																											#N/A	#N/A	#N/A	#N/A	#N/A	#N/A	#N/A	#N/A	#N/A	#N/A	1	TRUE
																											#N/A	#N/A	#N/A	#N/A	#N/A	#N/A	#N/A	#N/A	#N/A	#N/A	1	TRUE
																											#N/A	#N/A	#N/A	#N/A	#N/A	#N/A	#N/A	#N/A	#N/A	#N/A	1	TRUE
																											#N/A	#N/A	#N/A	#N/A	#N/A	#N/A	#N/A	#N/A	#N/A	#N/A	1	TRUE
																											#N/A	#N/A	#N/A	#N/A	#N/A	#N/A	#N/A	#N/A	#N/A	#N/A	1	TRUE
																											#N/A	#N/A	#N/A	#N/A	#N/A	#N/A	#N/A	#N/A	#N/A	#N/A	1	TRUE
																											#N/A	#N/A	#N/A	#N/A	#N/A	#N/A	#N/A	#N/A	#N/A	#N/A	1	TRUE
																											#N/A	#N/A	#N/A	#N/A	#N/A	#N/A	#N/A	#N/A	#N/A	#N/A	1	TRUE
																											#N/A	#N/A	#N/A	#N/A	#N/A	#N/A	#N/A	#N/A	#N/A	#N/A	1	TRUE
																											#N/A	#N/A	#N/A	#N/A	#N/A	#N/A	#N/A	#N/A	#N/A	#N/A	1	TRUE
																											#N/A	#N/A	#N/A	#N/A	#N/A	#N/A	#N/A	#N/A	#N/A	#N/A	1	TRUE
																											#N/A	#N/A	#N/A	#N/A	#N/A	#N/A	#N/A	#N/A	#N/A	#N/A	1	TRUE
																											#N/A	#N/A	#N/A	#N/A	#N/A	#N/A	#N/A	#N/A	#N/A	#N/A	1	TRUE
																											#N/A	#N/A	#N/A	#N/A	#N/A	#N/A	#N/A	#N/A	#N/A	#N/A	1	TRUE
																											#N/A	#N/A	#N/A	#N/A	#N/A	#N/A	#N/A	#N/A	#N/A	#N/A	1	TRUE
																											#N/A	#N/A	#N/A	#N/A	#N/A	#N/A	#N/A	#N/A	#N/A	#N/A	1	TRUE
																											#N/A	#N/A	#N/A	#N/A	#N/A	#N/A	#N/A	#N/A	#N/A	#N/A	1	TRUE
																											#N/A	#N/A	#N/A	#N/A	#N/A	#N/A	#N/A	#N/A	#N/A	#N/A	1	TRUE
																											#N/A	#N/A	#N/A	#N/A	#N/A	#N/A	#N/A	#N/A	#N/A	#N/A	1	TRUE
																											#N/A	#N/A	#N/A	#N/A	#N/A	#N/A	#N/A	#N/A	#N/A	#N/A	1	TRUE
																											#N/A	#N/A	#N/A	#N/A	#N/A	#N/A	#N/A	#N/A	#N/A	#N/A	1	TRUE
																											#N/A	#N/A	#N/A	#N/A	#N/A	#N/A	#N/A	#N/A	#N/A	#N/A	1	TRUE
																											#N/A	#N/A	#N/A	#N/A	#N/A	#N/A	#N/A	#N/A	#N/A	#N/A	1	TRUE
																											#N/A	#N/A	#N/A	#N/A	#N/A	#N/A	#N/A	#N/A	#N/A	#N/A	1	TRUE
																											#N/A	#N/A	#N/A	#N/A	#N/A	#N/A	#N/A	#N/A	#N/A	#N/A	1	TRUE
																											#N/A	#N/A	#N/A	#N/A	#N/A	#N/A	#N/A	#N/A	#N/A	#N/A	1	TRUE
																											#N/A	#N/A	#N/A	#N/A	#N/A	#N/A	#N/A	#N/A	#N/A	#N/A	1	TRUE
																											#N/A	#N/A	#N/A	#N/A	#N/A	#N/A	#N/A	#N/A	#N/A	#N/A	1	TRUE
																											#N/A	#N/A	#N/A	#N/A	#N/A	#N/A	#N/A	#N/A	#N/A	#N/A	1	TRUE
																											#N/A	#N/A	#N/A	#N/A	#N/A	#N/A	#N/A	#N/A	#N/A	#N/A	1	TRUE
																											#N/A	#N/A	#N/A	#N/A	#N/A	#N/A	#N/A	#N/A	#N/A	#N/A	1	TRUE
																											#N/A	#N/A	#N/A	#N/A	#N/A	#N/A	#N/A	#N/A	#N/A	#N/A	1	TRUE
																											#N/A	#N/A	#N/A	#N/A	#N/A	#N/A	#N/A	#N/A	#N/A	#N/A	1	TRUE
																											#N/A	#N/A	#N/A	#N/A	#N/A	#N/A	#N/A	#N/A	#N/A	#N/A	1	TRUE
																											#N/A	#N/A	#N/A	#N/A	#N/A	#N/A	#N/A	#N/A	#N/A	#N/A	1	TRUE
																											#N/A	#N/A	#N/A	#N/A	#N/A	#N/A	#N/A	#N/A	#N/A	#N/A	1	TRUE
																											#N/A	#N/A	#N/A	#N/A	#N/A	#N/A	#N/A	#N/A	#N/A	#N/A	1	TRUE
																											#N/A	#N/A	#N/A	#N/A	#N/A	#N/A	#N/A	#N/A	#N/A	#N/A	1	TRUE
																											#N/A	#N/A	#N/A	#N/A	#N/A	#N/A	#N/A	#N/A	#N/A	#N/A	1	TRUE
																											#N/A	#N/A	#N/A	#N/A	#N/A	#N/A	#N/A	#N/A	#N/A	#N/A	1	TRUE
																											#N/A	#N/A	#N/A	#N/A	#N/A	#N/A	#N/A	#N/A	#N/A	#N/A	1	TRUE
																											#N/A	#N/A	#N/A	#N/A	#N/A	#N/A	#N/A	#N/A	#N/A	#N/A	1	TRUE
																											#N/A	#N/A	#N/A	#N/A	#N/A	#N/A	#N/A	#N/A	#N/A	#N/A	1	TRUE
																											#N/A	#N/A	#N/A	#N/A	#N/A	#N/A	#N/A	#N/A	#N/A	#N/A	1	TRUE
																											#N/A	#N/A	#N/A	#N/A	#N/A	#N/A	#N/A	#N/A	#N/A	#N/A	1	TRUE
																											#N/A	#N/A	#N/A	#N/A	#N/A	#N/A	#N/A	#N/A	#N/A	#N/A	1	TRUE
																											#N/A	#N/A	#N/A	#N/A	#N/A	#N/A	#N/A	#N/A	#N/A	#N/A	1	TRUE
																											#N/A	#N/A	#N/A	#N/A	#N/A	#N/A	#N/A	#N/A	#N/A	#N/A	1	TRUE
																											#N/A	#N/A	#N/A	#N/A	#N/A	#N/A	#N/A	#N/A	#N/A	#N/A	1	TRUE
																											#N/A	#N/A	#N/A	#N/A	#N/A	#N/A	#N/A	#N/A	#N/A	#N/A	1	TRUE
																											#N/A	#N/A	#N/A	#N/A	#N/A	#N/A	#N/A	#N/A	#N/A	#N/A	1	TRUE
																											#N/A	#N/A	#N/A	#N/A	#N/A	#N/A	#N/A	#N/A	#N/A	#N/A	1	TRUE
																											#N/A	#N/A	#N/A	#N/A	#N/A	#N/A	#N/A	#N/A	#N/A	#N/A	1	TRUE
																											#N/A	#N/A	#N/A	#N/A	#N/A	#N/A	#N/A	#N/A	#N/A	#N/A	1	TRUE
																											#N/A	#N/A	#N/A	#N/A	#N/A	#N/A	#N/A	#N/A	#N/A	#N/A	1	TRUE
																											#N/A	#N/A	#N/A	#N/A	#N/A	#N/A	#N/A	#N/A	#N/A	#N/A	1	TRUE
																											#N/A	#N/A	#N/A	#N/A	#N/A	#N/A	#N/A	#N/A	#N/A	#N/A	1	TRUE
																											#N/A	#N/A	#N/A	#N/A	#N/A	#N/A	#N/A	#N/A	#N/A	#N/A	1	TRUE
																											#N/A	#N/A	#N/A	#N/A	#N/A	#N/A	#N/A	#N/A	#N/A	#N/A	1	TRUE
																											#N/A	#N/A	#N/A	#N/A	#N/A	#N/A	#N/A	#N/A	#N/A	#N/A	1	TRUE
																											#N/A	#N/A	#N/A	#N/A	#N/A	#N/A	#N/A	#N/A	#N/A	#N/A	1	TRUE
																											#N/A	#N/A	#N/A	#N/A	#N/A	#N/A	#N/A	#N/A	#N/A	#N/A	1	TRUE
																											#N/A	#N/A	#N/A	#N/A	#N/A	#N/A	#N/A	#N/A	#N/A	#N/A	1	TRUE
																											#N/A	#N/A	#N/A	#N/A	#N/A	#N/A	#N/A	#N/A	#N/A	#N/A	1	TRUE
																											#N/A	#N/A	#N/A	#N/A	#N/A	#N/A	#N/A	#N/A	#N/A	#N/A	1	TRUE
																											#N/A	#N/A	#N/A	#N/A	#N/A	#N/A	#N/A	#N/A	#N/A	#N/A	1	TRUE
																											#N/A	#N/A	#N/A	#N/A	#N/A	#N/A	#N/A	#N/A	#N/A	#N/A	1	TRUE
																											#N/A	#N/A	#N/A	#N/A	#N/A	#N/A	#N/A	#N/A	#N/A	#N/A	1	TRUE
																											#N/A	#N/A	#N/A	#N/A	#N/A	#N/A	#N/A	#N/A	#N/A	#N/A	1	TRUE
																											#N/A	#N/A	#N/A	#N/A	#N/A	#N/A	#N/A	#N/A	#N/A	#N/A	1	TRUE
																											#N/A	#N/A	#N/A	#N/A	#N/A	#N/A	#N/A	#N/A	#N/A	#N/A	1	TRUE
																											#N/A	#N/A	#N/A	#N/A	#N/A	#N/A	#N/A	#N/A	#N/A	#N/A	1	TRUE
																											#N/A	#N/A	#N/A	#N/A	#N/A	#N/A	#N/A	#N/A	#N/A	#N/A	1	TRUE
																											#N/A	#N/A	#N/A	#N/A	#N/A	#N/A	#N/A	#N/A	#N/A	#N/A	1	TRUE
																											#N/A	#N/A	#N/A	#N/A	#N/A	#N/A	#N/A	#N/A	#N/A	#N/A	1	TRUE
																											#N/A	#N/A	#N/A	#N/A	#N/A	#N/A	#N/A	#N/A	#N/A	#N/A	1	TRUE
																											#N/A	#N/A	#N/A	#N/A	#N/A	#N/A	#N/A	#N/A	#N/A	#N/A	1	TRUE
																											#N/A	#N/A	#N/A	#N/A	#N/A	#N/A	#N/A	#N/A	#N/A	#N/A	1	TRUE
																											#N/A	#N/A	#N/A	#N/A	#N/A	#N/A	#N/A	#N/A	#N/A	#N/A	1	TRUE
																											#N/A	#N/A	#N/A	#N/A	#N/A	#N/A	#N/A	#N/A	#N/A	#N/A	1	TRUE
																											#N/A	#N/A	#N/A	#N/A	#N/A	#N/A	#N/A	#N/A	#N/A	#N/A	1	TRUE
																											#N/A	#N/A	#N/A	#N/A	#N/A	#N/A	#N/A	#N/A	#N/A	#N/A	1	TRUE
																											#N/A	#N/A	#N/A	#N/A	#N/A	#N/A	#N/A	#N/A	#N/A	#N/A	1	TRUE
																											#N/A	#N/A	#N/A	#N/A	#N/A	#N/A	#N/A	#N/A	#N/A	#N/A	1	TRUE
																											#N/A	#N/A	#N/A	#N/A	#N/A	#N/A	#N/A	#N/A	#N/A	#N/A	1	TRUE
																											#N/A	#N/A	#N/A	#N/A	#N/A	#N/A	#N/A	#N/A	#N/A	#N/A	1	TRUE
																											#N/A	#N/A	#N/A	#N/A	#N/A	#N/A	#N/A	#N/A	#N/A	#N/A	1	TRUE
																											#N/A	#N/A	#N/A	#N/A	#N/A	#N/A	#N/A	#N/A	#N/A	#N/A	1	TRUE
																											#N/A	#N/A	#N/A	#N/A	#N/A	#N/A	#N/A	#N/A	#N/A	#N/A	1	TRUE
																											#N/A	#N/A	#N/A	#N/A	#N/A	#N/A	#N/A	#N/A	#N/A	#N/A	1	TRUE
																											#N/A	#N/A	#N/A	#N/A	#N/A	#N/A	#N/A	#N/A	#N/A	#N/A	1	TRUE
																											#N/A	#N/A	#N/A	#N/A	#N/A	#N/A	#N/A	#N/A	#N/A	#N/A	1	TRUE
																											#N/A	#N/A	#N/A	#N/A	#N/A	#N/A	#N/A	#N/A	#N/A	#N/A	1	TRUE
																											#N/A	#N/A	#N/A	#N/A	#N/A	#N/A	#N/A	#N/A	#N/A	#N/A	1	TRUE
																											#N/A	#N/A	#N/A	#N/A	#N/A	#N/A	#N/A	#N/A	#N/A	#N/A	1	TRUE
																											#N/A	#N/A	#N/A	#N/A	#N/A	#N/A	#N/A	#N/A	#N/A	#N/A	1	TRUE
																											#N/A	#N/A	#N/A	#N/A	#N/A	#N/A	#N/A	#N/A	#N/A	#N/A	1	TRUE
																											#N/A	#N/A	#N/A	#N/A	#N/A	#N/A	#N/A	#N/A	#N/A	#N/A	1	TRUE
																											#N/A	#N/A	#N/A	#N/A	#N/A	#N/A	#N/A	#N/A	#N/A	#N/A	1	TRUE
																											#N/A	#N/A	#N/A	#N/A	#N/A	#N/A	#N/A	#N/A	#N/A	#N/A	1	TRUE
																											#N/A	#N/A	#N/A	#N/A	#N/A	#N/A	#N/A	#N/A	#N/A	#N/A	1	TRUE
																											#N/A	#N/A	#N/A	#N/A	#N/A	#N/A	#N/A	#N/A	#N/A	#N/A	1	TRUE
																											#N/A	#N/A	#N/A	#N/A	#N/A	#N/A	#N/A	#N/A	#N/A	#N/A	1	TRUE
																											#N/A	#N/A	#N/A	#N/A	#N/A	#N/A	#N/A	#N/A	#N/A	#N/A	1	TRUE
																											#N/A	#N/A	#N/A	#N/A	#N/A	#N/A	#N/A	#N/A	#N/A	#N/A	1	TRUE
																											#N/A	#N/A	#N/A	#N/A	#N/A	#N/A	#N/A	#N/A	#N/A	#N/A	1	TRUE
																											#N/A	#N/A	#N/A	#N/A	#N/A	#N/A	#N/A	#N/A	#N/A	#N/A	1	TRUE
																											#N/A	#N/A	#N/A	#N/A	#N/A	#N/A	#N/A	#N/A	#N/A	#N/A	1	TRUE
																											#N/A	#N/A	#N/A	#N/A	#N/A	#N/A	#N/A	#N/A	#N/A	#N/A	1	TRUE
																											#N/A	#N/A	#N/A	#N/A	#N/A	#N/A	#N/A	#N/A	#N/A	#N/A	1	TRUE
																											#N/A	#N/A	#N/A	#N/A	#N/A	#N/A	#N/A	#N/A	#N/A	#N/A	1	TRUE
																											#N/A	#N/A	#N/A	#N/A	#N/A	#N/A	#N/A	#N/A	#N/A	#N/A	1	TRUE
																											#N/A	#N/A	#N/A	#N/A	#N/A	#N/A	#N/A	#N/A	#N/A	#N/A	1	TRUE
																											#N/A	#N/A	#N/A	#N/A	#N/A	#N/A	#N/A	#N/A	#N/A	#N/A	1	TRUE
																											#N/A	#N/A	#N/A	#N/A	#N/A	#N/A	#N/A	#N/A	#N/A	#N/A	1	TRUE
																											#N/A	#N/A	#N/A	#N/A	#N/A	#N/A	#N/A	#N/A	#N/A	#N/A	1	TRUE
																											#N/A	#N/A	#N/A	#N/A	#N/A	#N/A	#N/A	#N/A	#N/A	#N/A	1	TRUE
																											#N/A	#N/A	#N/A	#N/A	#N/A	#N/A	#N/A	#N/A	#N/A	#N/A	1	TRUE
																											#N/A	#N/A	#N/A	#N/A	#N/A	#N/A	#N/A	#N/A	#N/A	#N/A	1	TRUE
																											#N/A	#N/A	#N/A	#N/A	#N/A	#N/A	#N/A	#N/A	#N/A	#N/A	1	TRUE
																											#N/A	#N/A	#N/A	#N/A	#N/A	#N/A	#N/A	#N/A	#N/A	#N/A	1	TRUE
																											#N/A	#N/A	#N/A	#N/A	#N/A	#N/A	#N/A	#N/A	#N/A	#N/A	1	TRUE
																											#N/A	#N/A	#N/A	#N/A	#N/A	#N/A	#N/A	#N/A	#N/A	#N/A	1	TRUE
																											#N/A	#N/A	#N/A	#N/A	#N/A	#N/A	#N/A	#N/A	#N/A	#N/A	1	TRUE
																											#N/A	#N/A	#N/A	#N/A	#N/A	#N/A	#N/A	#N/A	#N/A	#N/A	1	TRUE
																											#N/A	#N/A	#N/A	#N/A	#N/A	#N/A	#N/A	#N/A	#N/A	#N/A	1	TRUE
																											#N/A	#N/A	#N/A	#N/A	#N/A	#N/A	#N/A	#N/A	#N/A	#N/A	1	TRUE
																											#N/A	#N/A	#N/A	#N/A	#N/A	#N/A	#N/A	#N/A	#N/A	#N/A	1	TRUE
																											#N/A	#N/A	#N/A	#N/A	#N/A	#N/A	#N/A	#N/A	#N/A	#N/A	1	TRUE
																											#N/A	#N/A	#N/A	#N/A	#N/A	#N/A	#N/A	#N/A	#N/A	#N/A	1	TRUE
																											#N/A	#N/A	#N/A	#N/A	#N/A	#N/A	#N/A	#N/A	#N/A	#N/A	1	TRUE
																											#N/A	#N/A	#N/A	#N/A	#N/A	#N/A	#N/A	#N/A	#N/A	#N/A	1	TRUE
																											#N/A	#N/A	#N/A	#N/A	#N/A	#N/A	#N/A	#N/A	#N/A	#N/A	1	TRUE
																											#N/A	#N/A	#N/A	#N/A	#N/A	#N/A	#N/A	#N/A	#N/A	#N/A	1	TRUE
																											#N/A	#N/A	#N/A	#N/A	#N/A	#N/A	#N/A	#N/A	#N/A	#N/A	1	TRUE
																											#N/A	#N/A	#N/A	#N/A	#N/A	#N/A	#N/A	#N/A	#N/A	#N/A	1	TRUE
																											#N/A	#N/A	#N/A	#N/A	#N/A	#N/A	#N/A	#N/A	#N/A	#N/A	1	TRUE
																											#N/A	#N/A	#N/A	#N/A	#N/A	#N/A	#N/A	#N/A	#N/A	#N/A	1	TRUE
																											#N/A	#N/A	#N/A	#N/A	#N/A	#N/A	#N/A	#N/A	#N/A	#N/A	1	TRUE
																											#N/A	#N/A	#N/A	#N/A	#N/A	#N/A	#N/A	#N/A	#N/A	#N/A	1	TRUE
																											#N/A	#N/A	#N/A	#N/A	#N/A	#N/A	#N/A	#N/A	#N/A	#N/A	1	TRUE
																											#N/A	#N/A	#N/A	#N/A	#N/A	#N/A	#N/A	#N/A	#N/A	#N/A	1	TRUE
																											#N/A	#N/A	#N/A	#N/A	#N/A	#N/A	#N/A	#N/A	#N/A	#N/A	1	TRUE
																											#N/A	#N/A	#N/A	#N/A	#N/A	#N/A	#N/A	#N/A	#N/A	#N/A	1	TRUE
																											#N/A	#N/A	#N/A	#N/A	#N/A	#N/A	#N/A	#N/A	#N/A	#N/A	1	TRUE
																											#N/A	#N/A	#N/A	#N/A	#N/A	#N/A	#N/A	#N/A	#N/A	#N/A	1	TRUE
																											#N/A	#N/A	#N/A	#N/A	#N/A	#N/A	#N/A	#N/A	#N/A	#N/A	1	TRUE
																											#N/A	#N/A	#N/A	#N/A	#N/A	#N/A	#N/A	#N/A	#N/A	#N/A	1	TRUE
																											#N/A	#N/A	#N/A	#N/A	#N/A	#N/A	#N/A	#N/A	#N/A	#N/A	1	TRUE
																											#N/A	#N/A	#N/A	#N/A	#N/A	#N/A	#N/A	#N/A	#N/A	#N/A	1	TRUE
																											#N/A	#N/A	#N/A	#N/A	#N/A	#N/A	#N/A	#N/A	#N/A	#N/A	1	TRUE
																											#N/A	#N/A	#N/A	#N/A	#N/A	#N/A	#N/A	#N/A	#N/A	#N/A	1	TRUE
																											#N/A	#N/A	#N/A	#N/A	#N/A	#N/A	#N/A	#N/A	#N/A	#N/A	1	TRUE
																											#N/A	#N/A	#N/A	#N/A	#N/A	#N/A	#N/A	#N/A	#N/A	#N/A	1	TRUE
																											#N/A	#N/A	#N/A	#N/A	#N/A	#N/A	#N/A	#N/A	#N/A	#N/A	1	TRUE
																											#N/A	#N/A	#N/A	#N/A	#N/A	#N/A	#N/A	#N/A	#N/A	#N/A	1	TRUE
																											#N/A	#N/A	#N/A	#N/A	#N/A	#N/A	#N/A	#N/A	#N/A	#N/A	1	TRUE
																											#N/A	#N/A	#N/A	#N/A	#N/A	#N/A	#N/A	#N/A	#N/A	#N/A	1	TRUE
																											#N/A	#N/A	#N/A	#N/A	#N/A	#N/A	#N/A	#N/A	#N/A	#N/A	1	TRUE
																											#N/A	#N/A	#N/A	#N/A	#N/A	#N/A	#N/A	#N/A	#N/A	#N/A	1	TRUE
																											#N/A	#N/A	#N/A	#N/A	#N/A	#N/A	#N/A	#N/A	#N/A	#N/A	1	TRUE
																											#N/A	#N/A	#N/A	#N/A	#N/A	#N/A	#N/A	#N/A	#N/A	#N/A	1	TRUE
																											#N/A	#N/A	#N/A	#N/A	#N/A	#N/A	#N/A	#N/A	#N/A	#N/A	1	TRUE
																											#N/A	#N/A	#N/A	#N/A	#N/A	#N/A	#N/A	#N/A	#N/A	#N/A	1	TRUE
																											#N/A	#N/A	#N/A	#N/A	#N/A	#N/A	#N/A	#N/A	#N/A	#N/A	1	TRUE
																											#N/A	#N/A	#N/A	#N/A	#N/A	#N/A	#N/A	#N/A	#N/A	#N/A	1	TRUE
																											#N/A	#N/A	#N/A	#N/A	#N/A	#N/A	#N/A	#N/A	#N/A	#N/A	1	TRUE
																											#N/A	#N/A	#N/A	#N/A	#N/A	#N/A	#N/A	#N/A	#N/A	#N/A	1	TRUE
																											#N/A	#N/A	#N/A	#N/A	#N/A	#N/A	#N/A	#N/A	#N/A	#N/A	1	TRUE
																											#N/A	#N/A	#N/A	#N/A	#N/A	#N/A	#N/A	#N/A	#N/A	#N/A	1	TRUE
																											#N/A	#N/A	#N/A	#N/A	#N/A	#N/A	#N/A	#N/A	#N/A	#N/A	1	TRUE
																											#N/A	#N/A	#N/A	#N/A	#N/A	#N/A	#N/A	#N/A	#N/A	#N/A	1	TRUE
																											#N/A	#N/A	#N/A	#N/A	#N/A	#N/A	#N/A	#N/A	#N/A	#N/A	1	TRUE
																											#N/A	#N/A	#N/A	#N/A	#N/A	#N/A	#N/A	#N/A	#N/A	#N/A	1	TRUE
																											#N/A	#N/A	#N/A	#N/A	#N/A	#N/A	#N/A	#N/A	#N/A	#N/A	1	TRUE
																											#N/A	#N/A	#N/A	#N/A	#N/A	#N/A	#N/A	#N/A	#N/A	#N/A	1	TRUE
																											#N/A	#N/A	#N/A	#N/A	#N/A	#N/A	#N/A	#N/A	#N/A	#N/A	1	TRUE
																											#N/A	#N/A	#N/A	#N/A	#N/A	#N/A	#N/A	#N/A	#N/A	#N/A	1	TRUE
																											#N/A	#N/A	#N/A	#N/A	#N/A	#N/A	#N/A	#N/A	#N/A	#N/A	1	TRUE
																											#N/A	#N/A	#N/A	#N/A	#N/A	#N/A	#N/A	#N/A	#N/A	#N/A	1	TRUE
																											#N/A	#N/A	#N/A	#N/A	#N/A	#N/A	#N/A	#N/A	#N/A	#N/A	1	TRUE
																											#N/A	#N/A	#N/A	#N/A	#N/A	#N/A	#N/A	#N/A	#N/A	#N/A	1	TRUE
																											#N/A	#N/A	#N/A	#N/A	#N/A	#N/A	#N/A	#N/A	#N/A	#N/A	1	TRUE
																											#N/A	#N/A	#N/A	#N/A	#N/A	#N/A	#N/A	#N/A	#N/A	#N/A	1	TRUE
																											#N/A	#N/A	#N/A	#N/A	#N/A	#N/A	#N/A	#N/A	#N/A	#N/A	1	TRUE
																											#N/A	#N/A	#N/A	#N/A	#N/A	#N/A	#N/A	#N/A	#N/A	#N/A	1	TRUE
																											#N/A	#N/A	#N/A	#N/A	#N/A	#N/A	#N/A	#N/A	#N/A	#N/A	1	TRUE
																											#N/A	#N/A	#N/A	#N/A	#N/A	#N/A	#N/A	#N/A	#N/A	#N/A	1	TRUE
																											#N/A	#N/A	#N/A	#N/A	#N/A	#N/A	#N/A	#N/A	#N/A	#N/A	1	TRUE
																											#N/A	#N/A	#N/A	#N/A	#N/A	#N/A	#N/A	#N/A	#N/A	#N/A	1	TRUE
																											#N/A	#N/A	#N/A	#N/A	#N/A	#N/A	#N/A	#N/A	#N/A	#N/A	1	TRUE
																											#N/A	#N/A	#N/A	#N/A	#N/A	#N/A	#N/A	#N/A	#N/A	#N/A	1	TRUE
																											#N/A	#N/A	#N/A	#N/A	#N/A	#N/A	#N/A	#N/A	#N/A	#N/A	1	TRUE
																											#N/A	#N/A	#N/A	#N/A	#N/A	#N/A	#N/A	#N/A	#N/A	#N/A	1	TRUE
																											#N/A	#N/A	#N/A	#N/A	#N/A	#N/A	#N/A	#N/A	#N/A	#N/A	1	TRUE
																											#N/A	#N/A	#N/A	#N/A	#N/A	#N/A	#N/A	#N/A	#N/A	#N/A	1	TRUE
																											#N/A	#N/A	#N/A	#N/A	#N/A	#N/A	#N/A	#N/A	#N/A	#N/A	1	TRUE
																											#N/A	#N/A	#N/A	#N/A	#N/A	#N/A	#N/A	#N/A	#N/A	#N/A	1	TRUE
																											#N/A	#N/A	#N/A	#N/A	#N/A	#N/A	#N/A	#N/A	#N/A	#N/A	1	TRUE
																											#N/A	#N/A	#N/A	#N/A	#N/A	#N/A	#N/A	#N/A	#N/A	#N/A	1	TRUE
																											#N/A	#N/A	#N/A	#N/A	#N/A	#N/A	#N/A	#N/A	#N/A	#N/A	1	TRUE
																											#N/A	#N/A	#N/A	#N/A	#N/A	#N/A	#N/A	#N/A	#N/A	#N/A	1	TRUE
																											#N/A	#N/A	#N/A	#N/A	#N/A	#N/A	#N/A	#N/A	#N/A	#N/A	1	TRUE
																											#N/A	#N/A	#N/A	#N/A	#N/A	#N/A	#N/A	#N/A	#N/A	#N/A	1	TRUE
																											#N/A	#N/A	#N/A	#N/A	#N/A	#N/A	#N/A	#N/A	#N/A	#N/A	1	TRUE
																											#N/A	#N/A	#N/A	#N/A	#N/A	#N/A	#N/A	#N/A	#N/A	#N/A	1	TRUE
																											#N/A	#N/A	#N/A	#N/A	#N/A	#N/A	#N/A	#N/A	#N/A	#N/A	1	TRUE
																											#N/A	#N/A	#N/A	#N/A	#N/A	#N/A	#N/A	#N/A	#N/A	#N/A	1	TRUE
																											#N/A	#N/A	#N/A	#N/A	#N/A	#N/A	#N/A	#N/A	#N/A	#N/A	1	TRUE
																											#N/A	#N/A	#N/A	#N/A	#N/A	#N/A	#N/A	#N/A	#N/A	#N/A	1	TRUE
																											#N/A	#N/A	#N/A	#N/A	#N/A	#N/A	#N/A	#N/A	#N/A	#N/A	1	TRUE
																											#N/A	#N/A	#N/A	#N/A	#N/A	#N/A	#N/A	#N/A	#N/A	#N/A	1	TRUE
																											#N/A	#N/A	#N/A	#N/A	#N/A	#N/A	#N/A	#N/A	#N/A	#N/A	1	TRUE
																											#N/A	#N/A	#N/A	#N/A	#N/A	#N/A	#N/A	#N/A	#N/A	#N/A	1	TRUE
																											#N/A	#N/A	#N/A	#N/A	#N/A	#N/A	#N/A	#N/A	#N/A	#N/A	1	TRUE
																											#N/A	#N/A	#N/A	#N/A	#N/A	#N/A	#N/A	#N/A	#N/A	#N/A	1	TRUE
																											#N/A	#N/A	#N/A	#N/A	#N/A	#N/A	#N/A	#N/A	#N/A	#N/A	1	TRUE
																											#N/A	#N/A	#N/A	#N/A	#N/A	#N/A	#N/A	#N/A	#N/A	#N/A	1	TRUE
																											#N/A	#N/A	#N/A	#N/A	#N/A	#N/A	#N/A	#N/A	#N/A	#N/A	1	TRUE
																											#N/A	#N/A	#N/A	#N/A	#N/A	#N/A	#N/A	#N/A	#N/A	#N/A	1	TRUE
																											#N/A	#N/A	#N/A	#N/A	#N/A	#N/A	#N/A	#N/A	#N/A	#N/A	1	TRUE
																											#N/A	#N/A	#N/A	#N/A	#N/A	#N/A	#N/A	#N/A	#N/A	#N/A	1	TRUE
																											#N/A	#N/A	#N/A	#N/A	#N/A	#N/A	#N/A	#N/A	#N/A	#N/A	1	TRUE
																											#N/A	#N/A	#N/A	#N/A	#N/A	#N/A	#N/A	#N/A	#N/A	#N/A	1	TRUE
																											#N/A	#N/A	#N/A	#N/A	#N/A	#N/A	#N/A	#N/A	#N/A	#N/A	1	TRUE
																											#N/A	#N/A	#N/A	#N/A	#N/A	#N/A	#N/A	#N/A	#N/A	#N/A	1	TRUE
																											#N/A	#N/A	#N/A	#N/A	#N/A	#N/A	#N/A	#N/A	#N/A	#N/A	1	TRUE
																											#N/A	#N/A	#N/A	#N/A	#N/A	#N/A	#N/A	#N/A	#N/A	#N/A	1	TRUE
																											#N/A	#N/A	#N/A	#N/A	#N/A	#N/A	#N/A	#N/A	#N/A	#N/A	1	TRUE
																											#N/A	#N/A	#N/A	#N/A	#N/A	#N/A	#N/A	#N/A	#N/A	#N/A	1	TRUE
																											#N/A	#N/A	#N/A	#N/A	#N/A	#N/A	#N/A	#N/A	#N/A	#N/A	1	TRUE
																											#N/A	#N/A	#N/A	#N/A	#N/A	#N/A	#N/A	#N/A	#N/A	#N/A	1	TRUE
																											#N/A	#N/A	#N/A	#N/A	#N/A	#N/A	#N/A	#N/A	#N/A	#N/A	1	TRUE
																											#N/A	#N/A	#N/A	#N/A	#N/A	#N/A	#N/A	#N/A	#N/A	#N/A	1	TRUE
																											#N/A	#N/A	#N/A	#N/A	#N/A	#N/A	#N/A	#N/A	#N/A	#N/A	1	TRUE
																											#N/A	#N/A	#N/A	#N/A	#N/A	#N/A	#N/A	#N/A	#N/A	#N/A	1	TRUE
																											#N/A	#N/A	#N/A	#N/A	#N/A	#N/A	#N/A	#N/A	#N/A	#N/A	1	TRUE
																											#N/A	#N/A	#N/A	#N/A	#N/A	#N/A	#N/A	#N/A	#N/A	#N/A	1	TRUE
																											#N/A	#N/A	#N/A	#N/A	#N/A	#N/A	#N/A	#N/A	#N/A	#N/A	1	TRUE
																											#N/A	#N/A	#N/A	#N/A	#N/A	#N/A	#N/A	#N/A	#N/A	#N/A	1	TRUE
																											#N/A	#N/A	#N/A	#N/A	#N/A	#N/A	#N/A	#N/A	#N/A	#N/A	1	TRUE
																											#N/A	#N/A	#N/A	#N/A	#N/A	#N/A	#N/A	#N/A	#N/A	#N/A	1	TRUE
																											#N/A	#N/A	#N/A	#N/A	#N/A	#N/A	#N/A	#N/A	#N/A	#N/A	1	TRUE
																											#N/A	#N/A	#N/A	#N/A	#N/A	#N/A	#N/A	#N/A	#N/A	#N/A	1	TRUE
																											#N/A	#N/A	#N/A	#N/A	#N/A	#N/A	#N/A	#N/A	#N/A	#N/A	1	TRUE
																											#N/A	#N/A	#N/A	#N/A	#N/A	#N/A	#N/A	#N/A	#N/A	#N/A	1	TRUE
																											#N/A	#N/A	#N/A	#N/A	#N/A	#N/A	#N/A	#N/A	#N/A	#N/A	1	TRUE
																											#N/A	#N/A	#N/A	#N/A	#N/A	#N/A	#N/A	#N/A	#N/A	#N/A	1	TRUE
																											#N/A	#N/A	#N/A	#N/A	#N/A	#N/A	#N/A	#N/A	#N/A	#N/A	1	TRUE
																											#N/A	#N/A	#N/A	#N/A	#N/A	#N/A	#N/A	#N/A	#N/A	#N/A	1	TRUE

## Sheet: Pathway B
																														Simulated reaction data and S/N Calculations (Hidden)
		Wrong Pathway: Go to A																														Simulator			Simulation				Simulation with Averaging				Signal/Noise					Pulse Angle	tau @ 99.3%
		User Parameters																														A0	1		Time (s)	A	B	C	Time (s)	AvA	AvB	AvC	Number of scans in average	S/N	S/N of 1 scan at 90 degree pulse			7	#NUM!
		Desired Monitoring Time (s)		1800																												k1	0.00577623		0	1	0	0	0	1	0	0	1	0.999848	1	FALSE		8	#NUM!
		T1 Value (s)		5																												k2	0.00288811		24.912	0.865977	0.129204	0.00481931	24.912	0.865977	0.129204	0.00481931	1	0.999848	1	FALSE		9	#NUM!
		Number of data points with a 90 degree pulse (N)		71																															49.8239	0.749916	0.232122	0.0179622	49.8239	0.749916	0.232122	0.0179622	1	0.999848	1	FALSE		10	#NUM!
																																			74.7359	0.64941	0.3129	0.0376905	74.7359	0.64941	0.3129	0.0376905	1	0.999848	1	FALSE		11	#NUM!
																																			99.6479	0.562374	0.375084	0.0625421	99.6479	0.562374	0.375084	0.0625421	1	0.999848	1	FALSE		12	#NUM!
																																			124.56	0.487003	0.421706	0.0912912	124.56	0.487003	0.421706	0.0912912	1	0.999848	1	FALSE		13	#NUM!
		Experimental Parameters																																	149.472	0.421733	0.455353	0.122914	149.472	0.421733	0.455353	0.122914	1	0.999848	1	FALSE		14	#NUM!
		Chosen Pulse Angle (θ) between limits of 7 and 89	Edit this->	89	0.999848	#NUM!																													174.384	0.365211	0.478232	0.156557	174.384	0.365211	0.478232	0.156557	1	0.999848	1	FALSE		15	#NUM!
		Number of scans per spectrum		1		Recommended θ																													199.296	0.316264	0.492219	0.191517	199.296	0.316264	0.492219	0.191517	1	0.999848	1	FALSE		16	#NUM!
		Repetition Time (s)		24.912		#NUM!																													224.208	0.273877	0.498911	0.227211	224.208	0.273877	0.498911	0.227211	1	0.999848	1	FALSE		17	#NUM!
		Number of data points with the smaller pulse angle (N)		72																															249.12	0.237172	0.499662	0.263166	249.12	0.237172	0.499662	0.263166	1	0.999848	1	FALSE		18	#NUM!
		Minimum number of data points (Set on start page)		45																															274.032	0.205385	0.495618	0.298997	274.032	0.205385	0.495618	0.298997	1	0.999848	1	FALSE		19	#NUM!
																																			298.944	0.177859	0.487749	0.334393	298.944	0.177859	0.487749	0.334393	1	0.999848	1	FALSE		20	#NUM!
																																			323.856	0.154021	0.476868	0.36911	323.856	0.154021	0.476868	0.36911	1	0.999848	1	FALSE		21	#NUM!
																																			348.768	0.133379	0.463664	0.402957	348.768	0.133379	0.463664	0.402957	1	0.999848	1	FALSE		22	#NUM!
		Processing Parameters																																	373.68	0.115503	0.448709	0.435788	373.68	0.115503	0.448709	0.435788	1	0.999848	1	FALSE		23	#NUM!
		Maximum signal from total reaction spectrum		8.48399																															398.591	0.100023	0.432482	0.467495	398.591	0.100023	0.432482	0.467495	1	0.999848	1	FALSE		24	#NUM!
																																			423.503	0.0866176	0.415382	0.498	423.503	0.0866176	0.415382	0.498	1	0.999848	1	FALSE		25	#NUM!
		Averaging window size	then this ->	1		now check Figure 1																													448.415	0.0750089	0.397737	0.527254	448.415	0.0750089	0.397737	0.527254	1	0.999848	1	FALSE		26	#NUM!
		Theoretical signal gained by using contracting average		0.999848																															473.327	0.0649559	0.379817	0.555227	473.327	0.0649559	0.379817	0.555227	1	0.999848	1	FALSE		27	#NUM!
		Temporal resolution (s)		24.912																															498.239	0.0562503	0.361842	0.581907	498.239	0.0562503	0.361842	0.581907	1	0.999848	1	FALSE		28	#NUM!
																																			523.151	0.0487115	0.343991	0.607298	523.151	0.0487115	0.343991	0.607298	1	0.999848	1	FALSE		29	#NUM!
																																			548.063	0.042183	0.326404	0.631413	548.063	0.042183	0.326404	0.631413	1	0.999848	1	FALSE		30	#NUM!
																																			572.975	0.0365295	0.309195	0.654276	572.975	0.0365295	0.309195	0.654276	1	0.999848	1	FALSE		31	#NUM!
																																			597.887	0.0316337	0.29245	0.675916	597.887	0.0316337	0.29245	0.675916	1	0.999848	1	FALSE		32	#NUM!
																																			622.799	0.0273941	0.276235	0.696371	622.799	0.0273941	0.276235	0.696371	1	0.999848	1	FALSE		33	#NUM!
																																			647.711	0.0237226	0.260598	0.71568	647.711	0.0237226	0.260598	0.71568	1	0.999848	1	FALSE		34	#NUM!
																																			672.623	0.0205432	0.245572	0.733885	672.623	0.0205432	0.245572	0.733885	1	0.999848	1	FALSE		35	#NUM!
																																			697.535	0.01779	0.231178	0.751032	697.535	0.01779	0.231178	0.751032	1	0.999848	1	FALSE		36	#NUM!
																																			722.447	0.0154057	0.217428	0.767166	722.447	0.0154057	0.217428	0.767166	1	0.999848	1	FALSE		37	#NUM!
																																			747.359	0.013341	0.204324	0.782335	747.359	0.013341	0.204324	0.782335	1	0.999848	1	FALSE		38	#NUM!
																																			772.271	0.011553	0.191864	0.796583	772.271	0.011553	0.191864	0.796583	1	0.999848	1	FALSE		39	#NUM!
																																			797.183	0.0100046	0.180037	0.809959	797.183	0.0100046	0.180037	0.809959	1	0.999848	1	FALSE		40	#NUM!
																																			822.095	0.00866376	0.168831	0.822505	822.095	0.00866376	0.168831	0.822505	1	0.999848	1	FALSE		41	#NUM!
																																			847.007	0.00750261	0.15823	0.834267	847.007	0.00750261	0.15823	0.834267	1	0.999848	1	FALSE		42	#NUM!
																																			871.919	0.00649709	0.148215	0.845288	871.919	0.00649709	0.148215	0.845288	1	0.999848	1	FALSE		43	#NUM!
																																			896.831	0.00562633	0.138765	0.855609	896.831	0.00562633	0.138765	0.855609	1	0.999848	1	FALSE		44	#NUM!
																																			921.743	0.00487227	0.129859	0.865269	921.743	0.00487227	0.129859	0.865269	1	0.999848	1	FALSE		45	#NUM!
																																			946.655	0.00421927	0.121473	0.874307	946.655	0.00421927	0.121473	0.874307	1	0.999848	1	FALSE		46	#NUM!
																																			971.567	0.00365379	0.113586	0.882761	971.567	0.00365379	0.113586	0.882761	1	0.999848	1	FALSE		47	#NUM!
																																			996.479	0.0031641	0.106172	0.890663	996.479	0.0031641	0.106172	0.890663	1	0.999848	1	FALSE		48	#NUM!
																																			1021.39	0.00274004	0.0992107	0.898049	1021.39	0.00274004	0.0992107	0.898049	1	0.999848	1	FALSE		49	#NUM!
																																			1046.3	0.00237281	0.0926773	0.90495	1046.3	0.00237281	0.0926773	0.90495	1	0.999848	1	FALSE		50	#NUM!
																																			1071.21	0.0020548	0.0865501	0.911395	1071.21	0.0020548	0.0865501	0.911395	1	0.999848	1	FALSE		51	#NUM!
																																			1096.13	0.00177941	0.0808072	0.917413	1096.13	0.00177941	0.0808072	0.917413	1	0.999848	1	FALSE		52	#NUM!
																																			1121.04	0.00154092	0.0754274	0.923032	1121.04	0.00154092	0.0754274	0.923032	1	0.999848	1	FALSE		53	#NUM!
																																			1145.95	0.00133441	0.0703902	0.928275	1145.95	0.00133441	0.0703902	0.928275	1	0.999848	1	FALSE		54	#NUM!
																																			1170.86	0.00115556	0.065676	0.933168	1170.86	0.00115556	0.065676	0.933168	1	0.999848	1	FALSE		55	#NUM!
																																			1195.77	0.00100069	0.061266	0.937733	1195.77	0.00100069	0.061266	0.937733	1	0.999848	1	FALSE		56	#NUM!
																																			1220.69	0.000866576	0.0571422	0.941991	1220.69	0.000866576	0.0571422	0.941991	1	0.999848	1	FALSE		57	#NUM!
																																			1245.6	0.000750434	0.0532872	0.945962	1245.6	0.000750434	0.0532872	0.945962	1	0.999848	1	FALSE		58	#NUM!
																																			1270.51	0.000649859	0.0496849	0.949665	1270.51	0.000649859	0.0496849	0.949665	1	0.999848	1	FALSE		59	#NUM!
																																			1295.42	0.000562763	0.0463197	0.953118	1295.42	0.000562763	0.0463197	0.953118	1	0.999848	1	FALSE		60	#NUM!
																																			1320.33	0.000487339	0.0431768	0.956336	1320.33	0.000487339	0.0431768	0.956336	1	0.999848	1	FALSE		61	#NUM!
																																			1345.25	0.000422025	0.0402424	0.959336	1345.25	0.000422025	0.0402424	0.959336	1	0.999848	1	FALSE		62	#NUM!
																																			1370.16	0.000365463	0.0375033	0.962131	1370.16	0.000365463	0.0375033	0.962131	1	0.999848	1	FALSE		63	#NUM!
																																			1395.07	0.000316483	0.034947	0.964737	1395.07	0.000316483	0.034947	0.964737	1	0.999848	1	FALSE		64	#NUM!
																																			1419.98	0.000274067	0.0325618	0.967164	1419.98	0.000274067	0.0325618	0.967164	1	0.999848	1	FALSE		65	#NUM!
																																			1444.89	0.000237336	0.0303367	0.969426	1444.89	0.000237336	0.0303367	0.969426	1	0.999848	1	FALSE		66	#NUM!
																																			1469.81	0.000205527	0.0282614	0.971533	1469.81	0.000205527	0.0282614	0.971533	1	0.999848	1	FALSE		67	#NUM!
																																			1494.72	0.000177982	0.026326	0.973496	1494.72	0.000177982	0.026326	0.973496	1	0.999848	1	FALSE		68	#NUM!
																																			1519.63	0.000154128	0.0245214	0.975324	1519.63	0.000154128	0.0245214	0.975324	1	0.999848	1	FALSE		69	#NUM!
																																			1544.54	0.000133471	0.022839	0.977028	1544.54	0.000133471	0.022839	0.977028	1	0.999848	1	FALSE		70	#NUM!
																																			1569.45	0.000115583	0.0212707	0.978614	1569.45	0.000115583	0.0212707	0.978614	1	0.999848	1	FALSE		71	#NUM!
																																			1594.37	0.000100092	0.019809	0.980091	1594.37	0.000100092	0.019809	0.980091	1	0.999848	1	FALSE		72	#NUM!
																																			1619.28	8.66775e-05	0.0184468	0.981467	1619.28	8.66775e-05	0.0184468	0.981467	1	0.999848	1	FALSE		73	#NUM!
																																			1644.19	7.50607e-05	0.0171774	0.982748	1644.19	7.50607e-05	0.0171774	0.982748	1	0.999848	1	FALSE		74	#NUM!
																																			1669.1	6.50009e-05	0.0159946	0.98394	1669.1	6.50009e-05	0.0159946	0.98394	1	0.999848	1	FALSE		75	#NUM!
																																			1694.01	5.62892e-05	0.0148927	0.985051	1694.01	5.62892e-05	0.0148927	0.985051	1	0.999848	1	FALSE		76	#NUM!
																																			1718.93	4.87452e-05	0.0138661	0.986085	1718.93	4.87452e-05	0.0138661	0.986085	1	0.999848	1	FALSE		77	#NUM!
																																			1743.84	4.22122e-05	0.0129098	0.987048	1743.84	4.22122e-05	0.0129098	0.987048	1	0.999848	1	FALSE		78	#NUM!
																																			1768.75	3.65548e-05	0.012019	0.987944	1768.75	3.65548e-05	0.012019	0.987944	1	0.999848	1	FALSE		79	#NUM!
																																			1793.66	3.16556e-05	0.0111893	0.988779	1793.66	3.16556e-05	0.0111893	0.988779	1	0.999848	1	FALSE		80	#NUM!
																																			#N/A	#N/A	#N/A	#N/A	#N/A	#N/A	#N/A	#N/A	#N/A	#N/A	1	TRUE		81	#NUM!
																																			#N/A	#N/A	#N/A	#N/A	#N/A	#N/A	#N/A	#N/A	#N/A	#N/A	1	TRUE		82	#NUM!
																																			#N/A	#N/A	#N/A	#N/A	#N/A	#N/A	#N/A	#N/A	#N/A	#N/A	1	TRUE		83	#NUM!
																																			#N/A	#N/A	#N/A	#N/A	#N/A	#N/A	#N/A	#N/A	#N/A	#N/A	1	TRUE		84	#NUM!
																																			#N/A	#N/A	#N/A	#N/A	#N/A	#N/A	#N/A	#N/A	#N/A	#N/A	1	TRUE		85	#NUM!
																																			#N/A	#N/A	#N/A	#N/A	#N/A	#N/A	#N/A	#N/A	#N/A	#N/A	1	TRUE		86	#NUM!
																																			#N/A	#N/A	#N/A	#N/A	#N/A	#N/A	#N/A	#N/A	#N/A	#N/A	1	TRUE		87	#NUM!
																																			#N/A	#N/A	#N/A	#N/A	#N/A	#N/A	#N/A	#N/A	#N/A	#N/A	1	TRUE		88	#NUM!
																																			#N/A	#N/A	#N/A	#N/A	#N/A	#N/A	#N/A	#N/A	#N/A	#N/A	1	TRUE		89	#NUM!
																																			#N/A	#N/A	#N/A	#N/A	#N/A	#N/A	#N/A	#N/A	#N/A	#N/A	1	TRUE		90	#NUM!
																																			#N/A	#N/A	#N/A	#N/A	#N/A	#N/A	#N/A	#N/A	#N/A	#N/A	1	TRUE		91	#NUM!
																																			#N/A	#N/A	#N/A	#N/A	#N/A	#N/A	#N/A	#N/A	#N/A	#N/A	1	TRUE		92	#NUM!
																																			#N/A	#N/A	#N/A	#N/A	#N/A	#N/A	#N/A	#N/A	#N/A	#N/A	1	TRUE
																																			#N/A	#N/A	#N/A	#N/A	#N/A	#N/A	#N/A	#N/A	#N/A	#N/A	1	TRUE
																																			#N/A	#N/A	#N/A	#N/A	#N/A	#N/A	#N/A	#N/A	#N/A	#N/A	1	TRUE
																																			#N/A	#N/A	#N/A	#N/A	#N/A	#N/A	#N/A	#N/A	#N/A	#N/A	1	TRUE
																																			#N/A	#N/A	#N/A	#N/A	#N/A	#N/A	#N/A	#N/A	#N/A	#N/A	1	TRUE
																																			#N/A	#N/A	#N/A	#N/A	#N/A	#N/A	#N/A	#N/A	#N/A	#N/A	1	TRUE
																																			#N/A	#N/A	#N/A	#N/A	#N/A	#N/A	#N/A	#N/A	#N/A	#N/A	1	TRUE
																																			#N/A	#N/A	#N/A	#N/A	#N/A	#N/A	#N/A	#N/A	#N/A	#N/A	1	TRUE
																																			#N/A	#N/A	#N/A	#N/A	#N/A	#N/A	#N/A	#N/A	#N/A	#N/A	1	TRUE
																																			#N/A	#N/A	#N/A	#N/A	#N/A	#N/A	#N/A	#N/A	#N/A	#N/A	1	TRUE
																																			#N/A	#N/A	#N/A	#N/A	#N/A	#N/A	#N/A	#N/A	#N/A	#N/A	1	TRUE
																																			#N/A	#N/A	#N/A	#N/A	#N/A	#N/A	#N/A	#N/A	#N/A	#N/A	1	TRUE
																																			#N/A	#N/A	#N/A	#N/A	#N/A	#N/A	#N/A	#N/A	#N/A	#N/A	1	TRUE
																																			#N/A	#N/A	#N/A	#N/A	#N/A	#N/A	#N/A	#N/A	#N/A	#N/A	1	TRUE
																																			#N/A	#N/A	#N/A	#N/A	#N/A	#N/A	#N/A	#N/A	#N/A	#N/A	1	TRUE
																																			#N/A	#N/A	#N/A	#N/A	#N/A	#N/A	#N/A	#N/A	#N/A	#N/A	1	TRUE
																																			#N/A	#N/A	#N/A	#N/A	#N/A	#N/A	#N/A	#N/A	#N/A	#N/A	1	TRUE
																																			#N/A	#N/A	#N/A	#N/A	#N/A	#N/A	#N/A	#N/A	#N/A	#N/A	1	TRUE
																																			#N/A	#N/A	#N/A	#N/A	#N/A	#N/A	#N/A	#N/A	#N/A	#N/A	1	TRUE
																																			#N/A	#N/A	#N/A	#N/A	#N/A	#N/A	#N/A	#N/A	#N/A	#N/A	1	TRUE
																																			#N/A	#N/A	#N/A	#N/A	#N/A	#N/A	#N/A	#N/A	#N/A	#N/A	1	TRUE
																																			#N/A	#N/A	#N/A	#N/A	#N/A	#N/A	#N/A	#N/A	#N/A	#N/A	1	TRUE
																																			#N/A	#N/A	#N/A	#N/A	#N/A	#N/A	#N/A	#N/A	#N/A	#N/A	1	TRUE
																																			#N/A	#N/A	#N/A	#N/A	#N/A	#N/A	#N/A	#N/A	#N/A	#N/A	1	TRUE
																																			#N/A	#N/A	#N/A	#N/A	#N/A	#N/A	#N/A	#N/A	#N/A	#N/A	1	TRUE
																																			#N/A	#N/A	#N/A	#N/A	#N/A	#N/A	#N/A	#N/A	#N/A	#N/A	1	TRUE
																																			#N/A	#N/A	#N/A	#N/A	#N/A	#N/A	#N/A	#N/A	#N/A	#N/A	1	TRUE
																																			#N/A	#N/A	#N/A	#N/A	#N/A	#N/A	#N/A	#N/A	#N/A	#N/A	1	TRUE
																																			#N/A	#N/A	#N/A	#N/A	#N/A	#N/A	#N/A	#N/A	#N/A	#N/A	1	TRUE
																																			#N/A	#N/A	#N/A	#N/A	#N/A	#N/A	#N/A	#N/A	#N/A	#N/A	1	TRUE
																																			#N/A	#N/A	#N/A	#N/A	#N/A	#N/A	#N/A	#N/A	#N/A	#N/A	1	TRUE
																																			#N/A	#N/A	#N/A	#N/A	#N/A	#N/A	#N/A	#N/A	#N/A	#N/A	1	TRUE
																																			#N/A	#N/A	#N/A	#N/A	#N/A	#N/A	#N/A	#N/A	#N/A	#N/A	1	TRUE
																																			#N/A	#N/A	#N/A	#N/A	#N/A	#N/A	#N/A	#N/A	#N/A	#N/A	1	TRUE
																																			#N/A	#N/A	#N/A	#N/A	#N/A	#N/A	#N/A	#N/A	#N/A	#N/A	1	TRUE
																																			#N/A	#N/A	#N/A	#N/A	#N/A	#N/A	#N/A	#N/A	#N/A	#N/A	1	TRUE
																																			#N/A	#N/A	#N/A	#N/A	#N/A	#N/A	#N/A	#N/A	#N/A	#N/A	1	TRUE
																																			#N/A	#N/A	#N/A	#N/A	#N/A	#N/A	#N/A	#N/A	#N/A	#N/A	1	TRUE
																																			#N/A	#N/A	#N/A	#N/A	#N/A	#N/A	#N/A	#N/A	#N/A	#N/A	1	TRUE
																																			#N/A	#N/A	#N/A	#N/A	#N/A	#N/A	#N/A	#N/A	#N/A	#N/A	1	TRUE
																																			#N/A	#N/A	#N/A	#N/A	#N/A	#N/A	#N/A	#N/A	#N/A	#N/A	1	TRUE
																																			#N/A	#N/A	#N/A	#N/A	#N/A	#N/A	#N/A	#N/A	#N/A	#N/A	1	TRUE
																																			#N/A	#N/A	#N/A	#N/A	#N/A	#N/A	#N/A	#N/A	#N/A	#N/A	1	TRUE
																																			#N/A	#N/A	#N/A	#N/A	#N/A	#N/A	#N/A	#N/A	#N/A	#N/A	1	TRUE
																																			#N/A	#N/A	#N/A	#N/A	#N/A	#N/A	#N/A	#N/A	#N/A	#N/A	1	TRUE
																																			#N/A	#N/A	#N/A	#N/A	#N/A	#N/A	#N/A	#N/A	#N/A	#N/A	1	TRUE
																																			#N/A	#N/A	#N/A	#N/A	#N/A	#N/A	#N/A	#N/A	#N/A	#N/A	1	TRUE
																																			#N/A	#N/A	#N/A	#N/A	#N/A	#N/A	#N/A	#N/A	#N/A	#N/A	1	TRUE
																																			#N/A	#N/A	#N/A	#N/A	#N/A	#N/A	#N/A	#N/A	#N/A	#N/A	1	TRUE
																																			#N/A	#N/A	#N/A	#N/A	#N/A	#N/A	#N/A	#N/A	#N/A	#N/A	1	TRUE
																																			#N/A	#N/A	#N/A	#N/A	#N/A	#N/A	#N/A	#N/A	#N/A	#N/A	1	TRUE
																																			#N/A	#N/A	#N/A	#N/A	#N/A	#N/A	#N/A	#N/A	#N/A	#N/A	1	TRUE
																																			#N/A	#N/A	#N/A	#N/A	#N/A	#N/A	#N/A	#N/A	#N/A	#N/A	1	TRUE
																																			#N/A	#N/A	#N/A	#N/A	#N/A	#N/A	#N/A	#N/A	#N/A	#N/A	1	TRUE
																																			#N/A	#N/A	#N/A	#N/A	#N/A	#N/A	#N/A	#N/A	#N/A	#N/A	1	TRUE
																																			#N/A	#N/A	#N/A	#N/A	#N/A	#N/A	#N/A	#N/A	#N/A	#N/A	1	TRUE
																																			#N/A	#N/A	#N/A	#N/A	#N/A	#N/A	#N/A	#N/A	#N/A	#N/A	1	TRUE
																																			#N/A	#N/A	#N/A	#N/A	#N/A	#N/A	#N/A	#N/A	#N/A	#N/A	1	TRUE
																																			#N/A	#N/A	#N/A	#N/A	#N/A	#N/A	#N/A	#N/A	#N/A	#N/A	1	TRUE
																																			#N/A	#N/A	#N/A	#N/A	#N/A	#N/A	#N/A	#N/A	#N/A	#N/A	1	TRUE
																																			#N/A	#N/A	#N/A	#N/A	#N/A	#N/A	#N/A	#N/A	#N/A	#N/A	1	TRUE
																																			#N/A	#N/A	#N/A	#N/A	#N/A	#N/A	#N/A	#N/A	#N/A	#N/A	1	TRUE
																																			#N/A	#N/A	#N/A	#N/A	#N/A	#N/A	#N/A	#N/A	#N/A	#N/A	1	TRUE
																																			#N/A	#N/A	#N/A	#N/A	#N/A	#N/A	#N/A	#N/A	#N/A	#N/A	1	TRUE
																																			#N/A	#N/A	#N/A	#N/A	#N/A	#N/A	#N/A	#N/A	#N/A	#N/A	1	TRUE
																																			#N/A	#N/A	#N/A	#N/A	#N/A	#N/A	#N/A	#N/A	#N/A	#N/A	1	TRUE
																																			#N/A	#N/A	#N/A	#N/A	#N/A	#N/A	#N/A	#N/A	#N/A	#N/A	1	TRUE
																																			#N/A	#N/A	#N/A	#N/A	#N/A	#N/A	#N/A	#N/A	#N/A	#N/A	1	TRUE
																																			#N/A	#N/A	#N/A	#N/A	#N/A	#N/A	#N/A	#N/A	#N/A	#N/A	1	TRUE
																																			#N/A	#N/A	#N/A	#N/A	#N/A	#N/A	#N/A	#N/A	#N/A	#N/A	1	TRUE
																																			#N/A	#N/A	#N/A	#N/A	#N/A	#N/A	#N/A	#N/A	#N/A	#N/A	1	TRUE
																																			#N/A	#N/A	#N/A	#N/A	#N/A	#N/A	#N/A	#N/A	#N/A	#N/A	1	TRUE
																																			#N/A	#N/A	#N/A	#N/A	#N/A	#N/A	#N/A	#N/A	#N/A	#N/A	1	TRUE
																																			#N/A	#N/A	#N/A	#N/A	#N/A	#N/A	#N/A	#N/A	#N/A	#N/A	1	TRUE
																																			#N/A	#N/A	#N/A	#N/A	#N/A	#N/A	#N/A	#N/A	#N/A	#N/A	1	TRUE
																																			#N/A	#N/A	#N/A	#N/A	#N/A	#N/A	#N/A	#N/A	#N/A	#N/A	1	TRUE
																																			#N/A	#N/A	#N/A	#N/A	#N/A	#N/A	#N/A	#N/A	#N/A	#N/A	1	TRUE
																																			#N/A	#N/A	#N/A	#N/A	#N/A	#N/A	#N/A	#N/A	#N/A	#N/A	1	TRUE
																																			#N/A	#N/A	#N/A	#N/A	#N/A	#N/A	#N/A	#N/A	#N/A	#N/A	1	TRUE
																																			#N/A	#N/A	#N/A	#N/A	#N/A	#N/A	#N/A	#N/A	#N/A	#N/A	1	TRUE
																																			#N/A	#N/A	#N/A	#N/A	#N/A	#N/A	#N/A	#N/A	#N/A	#N/A	1	TRUE
																																			#N/A	#N/A	#N/A	#N/A	#N/A	#N/A	#N/A	#N/A	#N/A	#N/A	1	TRUE
																																			#N/A	#N/A	#N/A	#N/A	#N/A	#N/A	#N/A	#N/A	#N/A	#N/A	1	TRUE
																																			#N/A	#N/A	#N/A	#N/A	#N/A	#N/A	#N/A	#N/A	#N/A	#N/A	1	TRUE
																																			#N/A	#N/A	#N/A	#N/A	#N/A	#N/A	#N/A	#N/A	#N/A	#N/A	1	TRUE
																																			#N/A	#N/A	#N/A	#N/A	#N/A	#N/A	#N/A	#N/A	#N/A	#N/A	1	TRUE
																																			#N/A	#N/A	#N/A	#N/A	#N/A	#N/A	#N/A	#N/A	#N/A	#N/A	1	TRUE
																																			#N/A	#N/A	#N/A	#N/A	#N/A	#N/A	#N/A	#N/A	#N/A	#N/A	1	TRUE
																																			#N/A	#N/A	#N/A	#N/A	#N/A	#N/A	#N/A	#N/A	#N/A	#N/A	1	TRUE
																																			#N/A	#N/A	#N/A	#N/A	#N/A	#N/A	#N/A	#N/A	#N/A	#N/A	1	TRUE
																																			#N/A	#N/A	#N/A	#N/A	#N/A	#N/A	#N/A	#N/A	#N/A	#N/A	1	TRUE
																																			#N/A	#N/A	#N/A	#N/A	#N/A	#N/A	#N/A	#N/A	#N/A	#N/A	1	TRUE
																																			#N/A	#N/A	#N/A	#N/A	#N/A	#N/A	#N/A	#N/A	#N/A	#N/A	1	TRUE
																																			#N/A	#N/A	#N/A	#N/A	#N/A	#N/A	#N/A	#N/A	#N/A	#N/A	1	TRUE
																																			#N/A	#N/A	#N/A	#N/A	#N/A	#N/A	#N/A	#N/A	#N/A	#N/A	1	TRUE
																																			#N/A	#N/A	#N/A	#N/A	#N/A	#N/A	#N/A	#N/A	#N/A	#N/A	1	TRUE
																																			#N/A	#N/A	#N/A	#N/A	#N/A	#N/A	#N/A	#N/A	#N/A	#N/A	1	TRUE
																																			#N/A	#N/A	#N/A	#N/A	#N/A	#N/A	#N/A	#N/A	#N/A	#N/A	1	TRUE
																																			#N/A	#N/A	#N/A	#N/A	#N/A	#N/A	#N/A	#N/A	#N/A	#N/A	1	TRUE
																																			#N/A	#N/A	#N/A	#N/A	#N/A	#N/A	#N/A	#N/A	#N/A	#N/A	1	TRUE
																																			#N/A	#N/A	#N/A	#N/A	#N/A	#N/A	#N/A	#N/A	#N/A	#N/A	1	TRUE
																																			#N/A	#N/A	#N/A	#N/A	#N/A	#N/A	#N/A	#N/A	#N/A	#N/A	1	TRUE
																																			#N/A	#N/A	#N/A	#N/A	#N/A	#N/A	#N/A	#N/A	#N/A	#N/A	1	TRUE
																																			#N/A	#N/A	#N/A	#N/A	#N/A	#N/A	#N/A	#N/A	#N/A	#N/A	1	TRUE
																																			#N/A	#N/A	#N/A	#N/A	#N/A	#N/A	#N/A	#N/A	#N/A	#N/A	1	TRUE
																																			#N/A	#N/A	#N/A	#N/A	#N/A	#N/A	#N/A	#N/A	#N/A	#N/A	1	TRUE
																																			#N/A	#N/A	#N/A	#N/A	#N/A	#N/A	#N/A	#N/A	#N/A	#N/A	1	TRUE
																																			#N/A	#N/A	#N/A	#N/A	#N/A	#N/A	#N/A	#N/A	#N/A	#N/A	1	TRUE
																																			#N/A	#N/A	#N/A	#N/A	#N/A	#N/A	#N/A	#N/A	#N/A	#N/A	1	TRUE
																																			#N/A	#N/A	#N/A	#N/A	#N/A	#N/A	#N/A	#N/A	#N/A	#N/A	1	TRUE
																																			#N/A	#N/A	#N/A	#N/A	#N/A	#N/A	#N/A	#N/A	#N/A	#N/A	1	TRUE
																																			#N/A	#N/A	#N/A	#N/A	#N/A	#N/A	#N/A	#N/A	#N/A	#N/A	1	TRUE
																																			#N/A	#N/A	#N/A	#N/A	#N/A	#N/A	#N/A	#N/A	#N/A	#N/A	1	TRUE
																																			#N/A	#N/A	#N/A	#N/A	#N/A	#N/A	#N/A	#N/A	#N/A	#N/A	1	TRUE
																																			#N/A	#N/A	#N/A	#N/A	#N/A	#N/A	#N/A	#N/A	#N/A	#N/A	1	TRUE
																																			#N/A	#N/A	#N/A	#N/A	#N/A	#N/A	#N/A	#N/A	#N/A	#N/A	1	TRUE
																																			#N/A	#N/A	#N/A	#N/A	#N/A	#N/A	#N/A	#N/A	#N/A	#N/A	1	TRUE
																																			#N/A	#N/A	#N/A	#N/A	#N/A	#N/A	#N/A	#N/A	#N/A	#N/A	1	TRUE
																																			#N/A	#N/A	#N/A	#N/A	#N/A	#N/A	#N/A	#N/A	#N/A	#N/A	1	TRUE
																																			#N/A	#N/A	#N/A	#N/A	#N/A	#N/A	#N/A	#N/A	#N/A	#N/A	1	TRUE
																																			#N/A	#N/A	#N/A	#N/A	#N/A	#N/A	#N/A	#N/A	#N/A	#N/A	1	TRUE
[truncated: 5 more columns]

## Sheet: Pathway C
																					Simulated reaction data and S/N Calculations (Hidden)
		Wrong Pathway: Go to A																					Simulator				Simulation			Simulation with Averaging				Signal/Noise
		User Parameters																					A0	1		Time (s)	A	B	C	Time (s)	AvA	AvB	AvC	Number of scans in average	S/N	S/N compared to 90 degree pulse	NA
		Desired Monitoring Time (s)		1800	s																		k1	0.00577623		0	1	0	0	0	1	0	0	1	1	1	FALSE
		T1 Value (s)		5	s																		k2	0.00288811		25	0.865537	0.129611	0.00485221	12.5	0.932768	0.0648056	0.00242611	2	1.41421	1	FALSE
		Number of data points (N)		71																						50	0.749154	0.232766	0.0180804	25	0.871563	0.120792	0.00764421	3	1.73205	1	FALSE
																										75	0.64842	0.313651	0.0379294	37.5	0.815777	0.169007	0.0152155	4	2	1	FALSE
																										100	0.561231	0.375845	0.0629239	62.5	0.706085	0.262968	0.0309465	4	2	1	FALSE
																										125	0.485766	0.422406	0.0918277	87.5	0.611143	0.336167	0.0526904	4	2	1	FALSE
		Experimental Parameters																								150	0.420448	0.455943	0.123609	112.5	0.528966	0.391961	0.0790724	4	2	1	FALSE
		Chosen Pulse Angle (θ)		90																						175	0.363913	0.478678	0.157409	137.5	0.45784	0.433218	0.108942	4	2	1	FALSE
		Number of scans per spectrum	Edit this->	1																						200	0.31498	0.492502	0.192518	162.5	0.396277	0.462382	0.141341	4	2	1	FALSE
		Time between Spectra (s)		25																						225	0.272627	0.49902	0.228353	187.5	0.342992	0.481536	0.175472	4	2	1	FALSE
		Time between Scans (s)		25																						250	0.235969	0.499595	0.264437	212.5	0.296872	0.492449	0.210679	4	2	1	FALSE
		Number of data points (N)		72																						275	0.204239	0.495378	0.300382	237.5	0.256954	0.496624	0.246423	4	2	1	FALSE
		Maximum number of data points (Set on start tab)		150																						300	0.176777	0.487343	0.33588	262.5	0.222403	0.495334	0.282263	4	2	1	FALSE
																										325	0.153007	0.476308	0.370685	287.5	0.192498	0.489656	0.317846	4	2	1	FALSE
																										350	0.132433	0.462961	0.404606	312.5	0.166614	0.480498	0.352889	4	2	1	FALSE
		Processing Parameters																								375	0.114626	0.447877	0.437498	337.5	0.14421	0.468622	0.387167	4	2	1	FALSE
		Maximum signal from total reaction spectrum		8.42615																						400	0.0992126	0.431535	0.469252	362.5	0.124819	0.45467	0.42051	4	2	1	FALSE
					now check Figure 1																					425	0.0858721	0.414335	0.499793	387.5	0.108036	0.439177	0.452787	4	2	1	FALSE
		Averaging window size	then this ->	4				r																		450	0.0743254	0.396603	0.529072	412.5	0.0935089	0.422587	0.483904	4	2	1	FALSE
		Theoretical signal gained by using rolling average		2																						475	0.0643314	0.37861	0.557059	437.5	0.0809354	0.405271	0.513794	4	2	1	FALSE
		Temporal resolution (s)		25																						500	0.0556812	0.360575	0.583744	462.5	0.0700525	0.387531	0.542417	4	2	1	FALSE
																										525	0.0481941	0.342675	0.609131	487.5	0.060633	0.369616	0.569751	4	2	1	FALSE
																										550	0.0417137	0.325051	0.633235	512.5	0.0524801	0.351728	0.595792	4	2	1	FALSE
																										575	0.0361048	0.307816	0.65608	537.5	0.0454234	0.334029	0.620547	4	2	1	FALSE
																										600	0.03125	0.291053	0.677697	562.5	0.0393157	0.316649	0.644036	4	2	1	FALSE
																										625	0.027048	0.27483	0.698122	587.5	0.0340291	0.299687	0.666283	4	2	1	FALSE
																										650	0.023411	0.259191	0.717398	612.5	0.0294535	0.283222	0.687324	4	2	1	FALSE
																										675	0.0202631	0.244171	0.735566	637.5	0.025493	0.267311	0.707196	4	2	1	FALSE
																										700	0.0175385	0.229789	0.752673	662.5	0.0220652	0.251995	0.72594	4	2	1	FALSE
																										725	0.0151802	0.216055	0.768764	687.5	0.0190982	0.237302	0.7436	4	2	1	FALSE
																										750	0.013139	0.202973	0.783888	712.5	0.0165302	0.223247	0.760223	4	2	1	FALSE
																										775	0.0113723	0.190537	0.79809	737.5	0.0143075	0.209839	0.775854	4	2	1	FALSE
																										800	0.00984313	0.178739	0.811418	762.5	0.0123837	0.197076	0.79054	4	2	1	FALSE
																										825	0.00851959	0.167564	0.823916	787.5	0.0107185	0.184953	0.804328	4	2	1	FALSE
																										850	0.00737402	0.156996	0.83563	812.5	0.00927726	0.173459	0.817264	4	2	1	FALSE
																										875	0.00638248	0.147016	0.846602	837.5	0.00802981	0.162579	0.829391	4	2	1	FALSE
																										900	0.00552427	0.137602	0.856873	862.5	0.00695009	0.152295	0.840755	4	2	1	FALSE
																										925	0.00478146	0.128733	0.866485	887.5	0.00601556	0.142587	0.851398	4	2	1	FALSE
																										950	0.00413853	0.120386	0.875476	912.5	0.00520669	0.133434	0.861359	4	2	1	FALSE
																										975	0.00358205	0.112536	0.883882	937.5	0.00450658	0.124814	0.870679	4	2	1	FALSE
																										1000	0.00310039	0.105162	0.891738	962.5	0.00390061	0.116704	0.879395	4	2	1	FALSE
																										1025	0.0026835	0.0982381	0.899078	987.5	0.00337612	0.10908	0.887543	4	2	1	FALSE
																										1050	0.00232267	0.0917428	0.905934	1012.5	0.00292215	0.10192	0.895158	4	2	1	FALSE
																										1075	0.00201036	0.0856533	0.912336	1037.5	0.00252923	0.0951989	0.902272	4	2	1	FALSE
																										1100	0.00174004	0.0799474	0.918313	1062.5	0.00218914	0.0888954	0.908915	4	2	1	FALSE
																										1125	0.00150607	0.074604	0.92389	1087.5	0.00189478	0.0829869	0.915118	4	2	1	FALSE
																										1150	0.00130355	0.0696024	0.929094	1112.5	0.00164	0.0774518	0.920908	4	2	1	FALSE
																										1175	0.00112827	0.064923	0.933949	1137.5	0.00141948	0.0722692	0.926311	4	2	1	FALSE
																										1200	0.000976563	0.0605469	0.938477	1162.5	0.00122861	0.0674191	0.931352	4	2	1	FALSE
																										1225	0.000845251	0.0564559	0.942699	1187.5	0.00106341	0.0628821	0.936055	4	2	1	FALSE
																										1250	0.000731595	0.0526328	0.946636	1212.5	0.000920421	0.0586397	0.94044	4	2	1	FALSE
																										1275	0.000633222	0.0490614	0.950305	1237.5	0.000796658	0.0546742	0.944529	4	2	1	FALSE
																										1300	0.000548077	0.0457259	0.953726	1262.5	0.000689536	0.050969	0.948341	4	2	1	FALSE
																										1325	0.000474381	0.0426118	0.956914	1287.5	0.000596819	0.047508	0.951895	4	2	1	FALSE
																										1350	0.000410594	0.039705	0.959884	1312.5	0.000516569	0.044276	0.955207	4	2	1	FALSE
																										1375	0.000355384	0.0369925	0.962652	1337.5	0.000447109	0.0412588	0.958294	4	2	1	FALSE
																										1400	0.000307598	0.0344617	0.965231	1362.5	0.000386989	0.0384428	0.96117	4	2	1	FALSE
																										1425	0.000266237	0.0321011	0.967633	1387.5	0.000334953	0.0358151	0.96385	4	2	1	FALSE
																										1450	0.000230438	0.0298995	0.96987	1412.5	0.000289914	0.0333637	0.966346	4	2	1	FALSE
																										1475	0.000199453	0.0278466	0.971954	1437.5	0.000250931	0.0310772	0.968672	4	2	1	FALSE
																										1500	0.000172633	0.0259327	0.973895	1462.5	0.00021719	0.028945	0.970838	4	2	1	FALSE
																										1525	0.000149421	0.0241487	0.975702	1487.5	0.000187986	0.0269569	0.972855	4	2	1	FALSE
																										1550	0.000129329	0.0224859	0.977385	1512.5	0.000162709	0.0251035	0.974734	4	2	1	FALSE
																										1575	0.000111939	0.0209364	0.978952	1537.5	0.000140831	0.0233759	0.976483	4	2	1	FALSE
																										1600	9.68873e-05	0.0194925	0.980411	1562.5	0.000121894	0.0217659	0.978112	4	2	1	FALSE
																										1625	8.38595e-05	0.0181472	0.981769	1587.5	0.000105504	0.0202655	0.979629	4	2	1	FALSE
																										1650	7.25834e-05	0.016894	0.983033	1612.5	9.13173e-05	0.0188675	0.981041	4	2	1	FALSE
																										1675	6.28236e-05	0.0157266	0.984211	1637.5	7.90385e-05	0.0175651	0.982356	4	2	1	FALSE
																										1700	5.43761e-05	0.0146393	0.985306	1662.5	6.84107e-05	0.0163518	0.98358	4	2	1	FALSE
																										1725	4.70645e-05	0.0136266	0.986326	1687.5	5.92119e-05	0.0152216	0.984719	3	1.73205	1	FALSE
																										1750	4.07361e-05	0.0126835	0.987276	1712.5	5.12501e-05	0.014169	0.98578	2	1.41421	1	FALSE
																										1775	3.52586e-05	0.0118053	0.988159	1737.5	4.43588e-05	0.0131887	0.986767	1	1	1	FALSE
																										#N/A	#N/A	#N/A	#N/A	#N/A	#N/A	#N/A	#N/A	#N/A	#N/A	#N/A	TRUE
																										#N/A	#N/A	#N/A	#N/A	#N/A	#N/A	#N/A	#N/A	#N/A	#N/A	#N/A	TRUE
																										#N/A	#N/A	#N/A	#N/A	#N/A	#N/A	#N/A	#N/A	#N/A	#N/A	#N/A	TRUE
																										#N/A	#N/A	#N/A	#N/A	#N/A	#N/A	#N/A	#N/A	#N/A	#N/A	#N/A	TRUE
																										#N/A	#N/A	#N/A	#N/A	#N/A	#N/A	#N/A	#N/A	#N/A	#N/A	#N/A	TRUE
																										#N/A	#N/A	#N/A	#N/A	#N/A	#N/A	#N/A	#N/A	#N/A	#N/A	#N/A	TRUE
																										#N/A	#N/A	#N/A	#N/A	#N/A	#N/A	#N/A	#N/A	#N/A	#N/A	#N/A	TRUE
																										#N/A	#N/A	#N/A	#N/A	#N/A	#N/A	#N/A	#N/A	#N/A	#N/A	#N/A	TRUE
																										#N/A	#N/A	#N/A	#N/A	#N/A	#N/A	#N/A	#N/A	#N/A	#N/A	#N/A	TRUE
																										#N/A	#N/A	#N/A	#N/A	#N/A	#N/A	#N/A	#N/A	#N/A	#N/A	#N/A	TRUE
																										#N/A	#N/A	#N/A	#N/A	#N/A	#N/A	#N/A	#N/A	#N/A	#N/A	#N/A	TRUE
																										#N/A	#N/A	#N/A	#N/A	#N/A	#N/A	#N/A	#N/A	#N/A	#N/A	#N/A	TRUE
																										#N/A	#N/A	#N/A	#N/A	#N/A	#N/A	#N/A	#N/A	#N/A	#N/A	#N/A	TRUE
																										#N/A	#N/A	#N/A	#N/A	#N/A	#N/A	#N/A	#N/A	#N/A	#N/A	#N/A	TRUE
																										#N/A	#N/A	#N/A	#N/A	#N/A	#N/A	#N/A	#N/A	#N/A	#N/A	#N/A	TRUE
																										#N/A	#N/A	#N/A	#N/A	#N/A	#N/A	#N/A	#N/A	#N/A	#N/A	#N/A	TRUE
																										#N/A	#N/A	#N/A	#N/A	#N/A	#N/A	#N/A	#N/A	#N/A	#N/A	#N/A	TRUE
																										#N/A	#N/A	#N/A	#N/A	#N/A	#N/A	#N/A	#N/A	#N/A	#N/A	#N/A	TRUE
																										#N/A	#N/A	#N/A	#N/A	#N/A	#N/A	#N/A	#N/A	#N/A	#N/A	#N/A	TRUE
																										#N/A	#N/A	#N/A	#N/A	#N/A	#N/A	#N/A	#N/A	#N/A	#N/A	#N/A	TRUE
																										#N/A	#N/A	#N/A	#N/A	#N/A	#N/A	#N/A	#N/A	#N/A	#N/A	#N/A	TRUE
																										#N/A	#N/A	#N/A	#N/A	#N/A	#N/A	#N/A	#N/A	#N/A	#N/A	#N/A	TRUE
																										#N/A	#N/A	#N/A	#N/A	#N/A	#N/A	#N/A	#N/A	#N/A	#N/A	#N/A	TRUE
																										#N/A	#N/A	#N/A	#N/A	#N/A	#N/A	#N/A	#N/A	#N/A	#N/A	#N/A	TRUE
																										#N/A	#N/A	#N/A	#N/A	#N/A	#N/A	#N/A	#N/A	#N/A	#N/A	#N/A	TRUE
																										#N/A	#N/A	#N/A	#N/A	#N/A	#N/A	#N/A	#N/A	#N/A	#N/A	#N/A	TRUE
																										#N/A	#N/A	#N/A	#N/A	#N/A	#N/A	#N/A	#N/A	#N/A	#N/A	#N/A	TRUE
																										#N/A	#N/A	#N/A	#N/A	#N/A	#N/A	#N/A	#N/A	#N/A	#N/A	#N/A	TRUE
																										#N/A	#N/A	#N/A	#N/A	#N/A	#N/A	#N/A	#N/A	#N/A	#N/A	#N/A	TRUE
																										#N/A	#N/A	#N/A	#N/A	#N/A	#N/A	#N/A	#N/A	#N/A	#N/A	#N/A	TRUE
																										#N/A	#N/A	#N/A	#N/A	#N/A	#N/A	#N/A	#N/A	#N/A	#N/A	#N/A	TRUE
																										#N/A	#N/A	#N/A	#N/A	#N/A	#N/A	#N/A	#N/A	#N/A	#N/A	#N/A	TRUE
																										#N/A	#N/A	#N/A	#N/A	#N/A	#N/A	#N/A	#N/A	#N/A	#N/A	#N/A	TRUE
																										#N/A	#N/A	#N/A	#N/A	#N/A	#N/A	#N/A	#N/A	#N/A	#N/A	#N/A	TRUE
																										#N/A	#N/A	#N/A	#N/A	#N/A	#N/A	#N/A	#N/A	#N/A	#N/A	#N/A	TRUE
																										#N/A	#N/A	#N/A	#N/A	#N/A	#N/A	#N/A	#N/A	#N/A	#N/A	#N/A	TRUE
																										#N/A	#N/A	#N/A	#N/A	#N/A	#N/A	#N/A	#N/A	#N/A	#N/A	#N/A	TRUE
																										#N/A	#N/A	#N/A	#N/A	#N/A	#N/A	#N/A	#N/A	#N/A	#N/A	#N/A	TRUE
																										#N/A	#N/A	#N/A	#N/A	#N/A	#N/A	#N/A	#N/A	#N/A	#N/A	#N/A	TRUE
																										#N/A	#N/A	#N/A	#N/A	#N/A	#N/A	#N/A	#N/A	#N/A	#N/A	#N/A	TRUE
																										#N/A	#N/A	#N/A	#N/A	#N/A	#N/A	#N/A	#N/A	#N/A	#N/A	#N/A	TRUE
																										#N/A	#N/A	#N/A	#N/A	#N/A	#N/A	#N/A	#N/A	#N/A	#N/A	#N/A	TRUE
																										#N/A	#N/A	#N/A	#N/A	#N/A	#N/A	#N/A	#N/A	#N/A	#N/A	#N/A	TRUE
																										#N/A	#N/A	#N/A	#N/A	#N/A	#N/A	#N/A	#N/A	#N/A	#N/A	#N/A	TRUE
																										#N/A	#N/A	#N/A	#N/A	#N/A	#N/A	#N/A	#N/A	#N/A	#N/A	#N/A	TRUE
																										#N/A	#N/A	#N/A	#N/A	#N/A	#N/A	#N/A	#N/A	#N/A	#N/A	#N/A	TRUE
																										#N/A	#N/A	#N/A	#N/A	#N/A	#N/A	#N/A	#N/A	#N/A	#N/A	#N/A	TRUE
																										#N/A	#N/A	#N/A	#N/A	#N/A	#N/A	#N/A	#N/A	#N/A	#N/A	#N/A	TRUE
																										#N/A	#N/A	#N/A	#N/A	#N/A	#N/A	#N/A	#N/A	#N/A	#N/A	#N/A	TRUE
																										#N/A	#N/A	#N/A	#N/A	#N/A	#N/A	#N/A	#N/A	#N/A	#N/A	#N/A	TRUE
																										#N/A	#N/A	#N/A	#N/A	#N/A	#N/A	#N/A	#N/A	#N/A	#N/A	#N/A	TRUE
																										#N/A	#N/A	#N/A	#N/A	#N/A	#N/A	#N/A	#N/A	#N/A	#N/A	#N/A	TRUE
																										#N/A	#N/A	#N/A	#N/A	#N/A	#N/A	#N/A	#N/A	#N/A	#N/A	#N/A	TRUE
																										#N/A	#N/A	#N/A	#N/A	#N/A	#N/A	#N/A	#N/A	#N/A	#N/A	#N/A	TRUE
																										#N/A	#N/A	#N/A	#N/A	#N/A	#N/A	#N/A	#N/A	#N/A	#N/A	#N/A	TRUE
																										#N/A	#N/A	#N/A	#N/A	#N/A	#N/A	#N/A	#N/A	#N/A	#N/A	#N/A	TRUE
																										#N/A	#N/A	#N/A	#N/A	#N/A	#N/A	#N/A	#N/A	#N/A	#N/A	#N/A	TRUE
																										#N/A	#N/A	#N/A	#N/A	#N/A	#N/A	#N/A	#N/A	#N/A	#N/A	#N/A	TRUE
																										#N/A	#N/A	#N/A	#N/A	#N/A	#N/A	#N/A	#N/A	#N/A	#N/A	#N/A	TRUE
																										#N/A	#N/A	#N/A	#N/A	#N/A	#N/A	#N/A	#N/A	#N/A	#N/A	#N/A	TRUE
																										#N/A	#N/A	#N/A	#N/A	#N/A	#N/A	#N/A	#N/A	#N/A	#N/A	#N/A	TRUE
																										#N/A	#N/A	#N/A	#N/A	#N/A	#N/A	#N/A	#N/A	#N/A	#N/A	#N/A	TRUE
																										#N/A	#N/A	#N/A	#N/A	#N/A	#N/A	#N/A	#N/A	#N/A	#N/A	#N/A	TRUE
																										#N/A	#N/A	#N/A	#N/A	#N/A	#N/A	#N/A	#N/A	#N/A	#N/A	#N/A	TRUE
																										#N/A	#N/A	#N/A	#N/A	#N/A	#N/A	#N/A	#N/A	#N/A	#N/A	#N/A	TRUE
																										#N/A	#N/A	#N/A	#N/A	#N/A	#N/A	#N/A	#N/A	#N/A	#N/A	#N/A	TRUE
																										#N/A	#N/A	#N/A	#N/A	#N/A	#N/A	#N/A	#N/A	#N/A	#N/A	#N/A	TRUE
																										#N/A	#N/A	#N/A	#N/A	#N/A	#N/A	#N/A	#N/A	#N/A	#N/A	#N/A	TRUE
																										#N/A	#N/A	#N/A	#N/A	#N/A	#N/A	#N/A	#N/A	#N/A	#N/A	#N/A	TRUE
																										#N/A	#N/A	#N/A	#N/A	#N/A	#N/A	#N/A	#N/A	#N/A	#N/A	#N/A	TRUE
																										#N/A	#N/A	#N/A	#N/A	#N/A	#N/A	#N/A	#N/A	#N/A	#N/A	#N/A	TRUE
																										#N/A	#N/A	#N/A	#N/A	#N/A	#N/A	#N/A	#N/A	#N/A	#N/A	#N/A	TRUE
																										#N/A	#N/A	#N/A	#N/A	#N/A	#N/A	#N/A	#N/A	#N/A	#N/A	#N/A	TRUE
																										#N/A	#N/A	#N/A	#N/A	#N/A	#N/A	#N/A	#N/A	#N/A	#N/A	#N/A	TRUE
																										#N/A	#N/A	#N/A	#N/A	#N/A	#N/A	#N/A	#N/A	#N/A	#N/A	#N/A	TRUE
																										#N/A	#N/A	#N/A	#N/A	#N/A	#N/A	#N/A	#N/A	#N/A	#N/A	#N/A	TRUE
																										#N/A	#N/A	#N/A	#N/A	#N/A	#N/A	#N/A	#N/A	#N/A	#N/A	#N/A	TRUE
																										#N/A	#N/A	#N/A	#N/A	#N/A	#N/A	#N/A	#N/A	#N/A	#N/A	#N/A	TRUE
																										#N/A	#N/A	#N/A	#N/A	#N/A	#N/A	#N/A	#N/A	#N/A	#N/A	#N/A	TRUE
																										#N/A	#N/A	#N/A	#N/A	#N/A	#N/A	#N/A	#N/A	#N/A	#N/A	#N/A	TRUE
																										#N/A	#N/A	#N/A	#N/A	#N/A	#N/A	#N/A	#N/A	#N/A	#N/A	#N/A	TRUE
																										#N/A	#N/A	#N/A	#N/A	#N/A	#N/A	#N/A	#N/A	#N/A	#N/A	#N/A	TRUE
																										#N/A	#N/A	#N/A	#N/A	#N/A	#N/A	#N/A	#N/A	#N/A	#N/A	#N/A	TRUE
																										#N/A	#N/A	#N/A	#N/A	#N/A	#N/A	#N/A	#N/A	#N/A	#N/A	#N/A	TRUE
																										#N/A	#N/A	#N/A	#N/A	#N/A	#N/A	#N/A	#N/A	#N/A	#N/A	#N/A	TRUE
																										#N/A	#N/A	#N/A	#N/A	#N/A	#N/A	#N/A	#N/A	#N/A	#N/A	#N/A	TRUE
																										#N/A	#N/A	#N/A	#N/A	#N/A	#N/A	#N/A	#N/A	#N/A	#N/A	#N/A	TRUE
																										#N/A	#N/A	#N/A	#N/A	#N/A	#N/A	#N/A	#N/A	#N/A	#N/A	#N/A	TRUE
																										#N/A	#N/A	#N/A	#N/A	#N/A	#N/A	#N/A	#N/A	#N/A	#N/A	#N/A	TRUE
																										#N/A	#N/A	#N/A	#N/A	#N/A	#N/A	#N/A	#N/A	#N/A	#N/A	#N/A	TRUE
																										#N/A	#N/A	#N/A	#N/A	#N/A	#N/A	#N/A	#N/A	#N/A	#N/A	#N/A	TRUE
																										#N/A	#N/A	#N/A	#N/A	#N/A	#N/A	#N/A	#N/A	#N/A	#N/A	#N/A	TRUE
																										#N/A	#N/A	#N/A	#N/A	#N/A	#N/A	#N/A	#N/A	#N/A	#N/A	#N/A	TRUE
																										#N/A	#N/A	#N/A	#N/A	#N/A	#N/A	#N/A	#N/A	#N/A	#N/A	#N/A	TRUE
																										#N/A	#N/A	#N/A	#N/A	#N/A	#N/A	#N/A	#N/A	#N/A	#N/A	#N/A	TRUE
																										#N/A	#N/A	#N/A	#N/A	#N/A	#N/A	#N/A	#N/A	#N/A	#N/A	#N/A	TRUE
																										#N/A	#N/A	#N/A	#N/A	#N/A	#N/A	#N/A	#N/A	#N/A	#N/A	#N/A	TRUE
																										#N/A	#N/A	#N/A	#N/A	#N/A	#N/A	#N/A	#N/A	#N/A	#N/A	#N/A	TRUE
																										#N/A	#N/A	#N/A	#N/A	#N/A	#N/A	#N/A	#N/A	#N/A	#N/A	#N/A	TRUE
																										#N/A	#N/A	#N/A	#N/A	#N/A	#N/A	#N/A	#N/A	#N/A	#N/A	#N/A	TRUE
																										#N/A	#N/A	#N/A	#N/A	#N/A	#N/A	#N/A	#N/A	#N/A	#N/A	#N/A	TRUE
																										#N/A	#N/A	#N/A	#N/A	#N/A	#N/A	#N/A	#N/A	#N/A	#N/A	#N/A	TRUE
																										#N/A	#N/A	#N/A	#N/A	#N/A	#N/A	#N/A	#N/A	#N/A	#N/A	#N/A	TRUE
																										#N/A	#N/A	#N/A	#N/A	#N/A	#N/A	#N/A	#N/A	#N/A	#N/A	#N/A	TRUE
																										#N/A	#N/A	#N/A	#N/A	#N/A	#N/A	#N/A	#N/A	#N/A	#N/A	#N/A	TRUE
																										#N/A	#N/A	#N/A	#N/A	#N/A	#N/A	#N/A	#N/A	#N/A	#N/A	#N/A	TRUE
																										#N/A	#N/A	#N/A	#N/A	#N/A	#N/A	#N/A	#N/A	#N/A	#N/A	#N/A	TRUE
																										#N/A	#N/A	#N/A	#N/A	#N/A	#N/A	#N/A	#N/A	#N/A	#N/A	#N/A	TRUE
																										#N/A	#N/A	#N/A	#N/A	#N/A	#N/A	#N/A	#N/A	#N/A	#N/A	#N/A	TRUE
																										#N/A	#N/A	#N/A	#N/A	#N/A	#N/A	#N/A	#N/A	#N/A	#N/A	#N/A	TRUE
																										#N/A	#N/A	#N/A	#N/A	#N/A	#N/A	#N/A	#N/A	#N/A	#N/A	#N/A	TRUE
																										#N/A	#N/A	#N/A	#N/A	#N/A	#N/A	#N/A	#N/A	#N/A	#N/A	#N/A	TRUE
																										#N/A	#N/A	#N/A	#N/A	#N/A	#N/A	#N/A	#N/A	#N/A	#N/A	#N/A	TRUE
																										#N/A	#N/A	#N/A	#N/A	#N/A	#N/A	#N/A	#N/A	#N/A	#N/A	#N/A	TRUE
																										#N/A	#N/A	#N/A	#N/A	#N/A	#N/A	#N/A	#N/A	#N/A	#N/A	#N/A	TRUE
																										#N/A	#N/A	#N/A	#N/A	#N/A	#N/A	#N/A	#N/A	#N/A	#N/A	#N/A	TRUE
																										#N/A	#N/A	#N/A	#N/A	#N/A	#N/A	#N/A	#N/A	#N/A	#N/A	#N/A	TRUE
																										#N/A	#N/A	#N/A	#N/A	#N/A	#N/A	#N/A	#N/A	#N/A	#N/A	#N/A	TRUE
																										#N/A	#N/A	#N/A	#N/A	#N/A	#N/A	#N/A	#N/A	#N/A	#N/A	#N/A	TRUE
																										#N/A	#N/A	#N/A	#N/A	#N/A	#N/A	#N/A	#N/A	#N/A	#N/A	#N/A	TRUE
																										#N/A	#N/A	#N/A	#N/A	#N/A	#N/A	#N/A	#N/A	#N/A	#N/A	#N/A	TRUE
																										#N/A	#N/A	#N/A	#N/A	#N/A	#N/A	#N/A	#N/A	#N/A	#N/A	#N/A	TRUE
																										#N/A	#N/A	#N/A	#N/A	#N/A	#N/A	#N/A	#N/A	#N/A	#N/A	#N/A	TRUE
																										#N/A	#N/A	#N/A	#N/A	#N/A	#N/A	#N/A	#N/A	#N/A	#N/A	#N/A	TRUE
																										#N/A	#N/A	#N/A	#N/A	#N/A	#N/A	#N/A	#N/A	#N/A	#N/A	#N/A	TRUE
																										#N/A	#N/A	#N/A	#N/A	#N/A	#N/A	#N/A	#N/A	#N/A	#N/A	#N/A	TRUE
																										#N/A	#N/A	#N/A	#N/A	#N/A	#N/A	#N/A	#N/A	#N/A	#N/A	#N/A	TRUE
																										#N/A	#N/A	#N/A	#N/A	#N/A	#N/A	#N/A	#N/A	#N/A	#N/A	#N/A	TRUE
																										#N/A	#N/A	#N/A	#N/A	#N/A	#N/A	#N/A	#N/A	#N/A	#N/A	#N/A	TRUE
																										#N/A	#N/A	#N/A	#N/A	#N/A	#N/A	#N/A	#N/A	#N/A	#N/A	#N/A	TRUE
																										#N/A	#N/A	#N/A	#N/A	#N/A	#N/A	#N/A	#N/A	#N/A	#N/A	#N/A	TRUE
																										#N/A	#N/A	#N/A	#N/A	#N/A	#N/A	#N/A	#N/A	#N/A	#N/A	#N/A	TRUE
																										#N/A	#N/A	#N/A	#N/A	#N/A	#N/A	#N/A	#N/A	#N/A	#N/A	#N/A	TRUE
																										#N/A	#N/A	#N/A	#N/A	#N/A	#N/A	#N/A	#N/A	#N/A	#N/A	#N/A	TRUE
																										#N/A	#N/A	#N/A	#N/A	#N/A	#N/A	#N/A	#N/A	#N/A	#N/A	#N/A	TRUE
																										#N/A	#N/A	#N/A	#N/A	#N/A	#N/A	#N/A	#N/A	#N/A	#N/A	#N/A	TRUE
																										#N/A	#N/A	#N/A	#N/A	#N/A	#N/A	#N/A	#N/A	#N/A	#N/A	#N/A	TRUE
																										#N/A	#N/A	#N/A	#N/A	#N/A	#N/A	#N/A	#N/A	#N/A	#N/A	#N/A	TRUE
																										#N/A	#N/A	#N/A	#N/A	#N/A	#N/A	#N/A	#N/A	#N/A	#N/A	#N/A	TRUE
																										#N/A	#N/A	#N/A	#N/A	#N/A	#N/A	#N/A	#N/A	#N/A	#N/A	#N/A	TRUE
																										#N/A	#N/A	#N/A	#N/A	#N/A	#N/A	#N/A	#N/A	#N/A	#N/A	#N/A	TRUE
																										#N/A	#N/A	#N/A	#N/A	#N/A	#N/A	#N/A	#N/A	#N/A	#N/A	#N/A	TRUE
																										#N/A	#N/A	#N/A	#N/A	#N/A	#N/A	#N/A	#N/A	#N/A	#N/A	#N/A	TRUE
																										#N/A	#N/A	#N/A	#N/A	#N/A	#N/A	#N/A	#N/A	#N/A	#N/A	#N/A	TRUE
																										#N/A	#N/A	#N/A	#N/A	#N/A	#N/A	#N/A	#N/A	#N/A	#N/A	#N/A	TRUE
																										#N/A	#N/A	#N/A	#N/A	#N/A	#N/A	#N/A	#N/A	#N/A	#N/A	#N/A	TRUE
																										#N/A	#N/A	#N/A	#N/A	#N/A	#N/A	#N/A	#N/A	#N/A	#N/A	#N/A	TRUE
																										#N/A	#N/A	#N/A	#N/A	#N/A	#N/A	#N/A	#N/A	#N/A	#N/A	#N/A	TRUE
																										#N/A	#N/A	#N/A	#N/A	#N/A	#N/A	#N/A	#N/A	#N/A	#N/A	#N/A	TRUE
																										#N/A	#N/A	#N/A	#N/A	#N/A	#N/A	#N/A	#N/A	#N/A	#N/A	#N/A	TRUE
																										#N/A	#N/A	#N/A	#N/A	#N/A	#N/A	#N/A	#N/A	#N/A	#N/A	#N/A	TRUE
																										#N/A	#N/A	#N/A	#N/A	#N/A	#N/A	#N/A	#N/A	#N/A	#N/A	#N/A	TRUE
																										#N/A	#N/A	#N/A	#N/A	#N/A	#N/A	#N/A	#N/A	#N/A	#N/A	#N/A	TRUE
																										#N/A	#N/A	#N/A	#N/A	#N/A	#N/A	#N/A	#N/A	#N/A	#N/A	#N/A	TRUE
																										#N/A	#N/A	#N/A	#N/A	#N/A	#N/A	#N/A	#N/A	#N/A	#N/A	#N/A	TRUE
																										#N/A	#N/A	#N/A	#N/A	#N/A	#N/A	#N/A	#N/A	#N/A	#N/A	#N/A	TRUE
																										#N/A	#N/A	#N/A	#N/A	#N/A	#N/A	#N/A	#N/A	#N/A	#N/A	#N/A	TRUE
																										#N/A	#N/A	#N/A	#N/A	#N/A	#N/A	#N/A	#N/A	#N/A	#N/A	#N/A	TRUE
																										#N/A	#N/A	#N/A	#N/A	#N/A	#N/A	#N/A	#N/A	#N/A	#N/A	#N/A	TRUE
																										#N/A	#N/A	#N/A	#N/A	#N/A	#N/A	#N/A	#N/A	#N/A	#N/A	#N/A	TRUE
																										#N/A	#N/A	#N/A	#N/A	#N/A	#N/A	#N/A	#N/A	#N/A	#N/A	#N/A	TRUE
																										#N/A	#N/A	#N/A	#N/A	#N/A	#N/A	#N/A	#N/A	#N/A	#N/A	#N/A	TRUE
																										#N/A	#N/A	#N/A	#N/A	#N/A	#N/A	#N/A	#N/A	#N/A	#N/A	#N/A	TRUE
																										#N/A	#N/A	#N/A	#N/A	#N/A	#N/A	#N/A	#N/A	#N/A	#N/A	#N/A	TRUE
																										#N/A	#N/A	#N/A	#N/A	#N/A	#N/A	#N/A	#N/A	#N/A	#N/A	#N/A	TRUE
																										#N/A	#N/A	#N/A	#N/A	#N/A	#N/A	#N/A	#N/A	#N/A	#N/A	#N/A	TRUE
																										#N/A	#N/A	#N/A	#N/A	#N/A	#N/A	#N/A	#N/A	#N/A	#N/A	#N/A	TRUE
																										#N/A	#N/A	#N/A	#N/A	#N/A	#N/A	#N/A	#N/A	#N/A	#N/A	#N/A	TRUE
																										#N/A	#N/A	#N/A	#N/A	#N/A	#N/A	#N/A	#N/A	#N/A	#N/A	#N/A	TRUE
																										#N/A	#N/A	#N/A	#N/A	#N/A	#N/A	#N/A	#N/A	#N/A	#N/A	#N/A	TRUE
																										#N/A	#N/A	#N/A	#N/A	#N/A	#N/A	#N/A	#N/A	#N/A	#N/A	#N/A	TRUE
																										#N/A	#N/A	#N/A	#N/A	#N/A	#N/A	#N/A	#N/A	#N/A	#N/A	#N/A	TRUE
																										#N/A	#N/A	#N/A	#N/A	#N/A	#N/A	#N/A	#N/A	#N/A	#N/A	#N/A	TRUE
																										#N/A	#N/A	#N/A	#N/A	#N/A	#N/A	#N/A	#N/A	#N/A	#N/A	#N/A	TRUE
																										#N/A	#N/A	#N/A	#N/A	#N/A	#N/A	#N/A	#N/A	#N/A	#N/A	#N/A	TRUE
																										#N/A	#N/A	#N/A	#N/A	#N/A	#N/A	#N/A	#N/A	#N/A	#N/A	#N/A	TRUE
																										#N/A	#N/A	#N/A	#N/A	#N/A	#N/A	#N/A	#N/A	#N/A	#N/A	#N/A	TRUE
																										#N/A	#N/A	#N/A	#N/A	#N/A	#N/A	#N/A	#N/A	#N/A	#N/A	#N/A	TRUE
																										#N/A	#N/A	#N/A	#N/A	#N/A	#N/A	#N/A	#N/A	#N/A	#N/A	#N/A	TRUE
																										#N/A	#N/A	#N/A	#N/A	#N/A	#N/A	#N/A	#N/A	#N/A	#N/A	#N/A	TRUE
																										#N/A	#N/A	#N/A	#N/A	#N/A	#N/A	#N/A	#N/A	#N/A	#N/A	#N/A	TRUE
																										#N/A	#N/A	#N/A	#N/A	#N/A	#N/A	#N/A	#N/A	#N/A	#N/A	#N/A	TRUE
																										#N/A	#N/A	#N/A	#N/A	#N/A	#N/A	#N/A	#N/A	#N/A	#N/A	#N/A	TRUE
																										#N/A	#N/A	#N/A	#N/A	#N/A	#N/A	#N/A	#N/A	#N/A	#N/A	#N/A	TRUE
																										#N/A	#N/A	#N/A	#N/A	#N/A	#N/A	#N/A	#N/A	#N/A	#N/A	#N/A	TRUE
																										#N/A	#N/A	#N/A	#N/A	#N/A	#N/A	#N/A	#N/A	#N/A	#N/A	#N/A	TRUE
																										#N/A	#N/A	#N/A	#N/A	#N/A	#N/A	#N/A	#N/A	#N/A	#N/A	#N/A	TRUE
																										#N/A	#N/A	#N/A	#N/A	#N/A	#N/A	#N/A	#N/A	#N/A	#N/A	#N/A	TRUE
																										#N/A	#N/A	#N/A	#N/A	#N/A	#N/A	#N/A	#N/A	#N/A	#N/A	#N/A	TRUE
																										#N/A	#N/A	#N/A	#N/A	#N/A	#N/A	#N/A	#N/A	#N/A	#N/A	#N/A	TRUE
																										#N/A	#N/A	#N/A	#N/A	#N/A	#N/A	#N/A	#N/A	#N/A	#N/A	#N/A	TRUE
																										#N/A	#N/A	#N/A	#N/A	#N/A	#N/A	#N/A	#N/A	#N/A	#N/A	#N/A	TRUE
																										#N/A	#N/A	#N/A	#N/A	#N/A	#N/A	#N/A	#N/A	#N/A	#N/A	#N/A	TRUE
																										#N/A	#N/A	#N/A	#N/A	#N/A	#N/A	#N/A	#N/A	#N/A	#N/A	#N/A	TRUE
																										#N/A	#N/A	#N/A	#N/A	#N/A	#N/A	#N/A	#N/A	#N/A	#N/A	#N/A	TRUE
																										#N/A	#N/A	#N/A	#N/A	#N/A	#N/A	#N/A	#N/A	#N/A	#N/A	#N/A	TRUE
																										#N/A	#N/A	#N/A	#N/A	#N/A	#N/A	#N/A	#N/A	#N/A	#N/A	#N/A	TRUE
																										#N/A	#N/A	#N/A	#N/A	#N/A	#N/A	#N/A	#N/A	#N/A	#N/A	#N/A	TRUE
																										#N/A	#N/A	#N/A	#N/A	#N/A	#N/A	#N/A	#N/A	#N/A	#N/A	#N/A	TRUE
																										#N/A	#N/A	#N/A	#N/A	#N/A	#N/A	#N/A	#N/A	#N/A	#N/A	#N/A	TRUE
																										#N/A	#N/A	#N/A	#N/A	#N/A	#N/A	#N/A	#N/A	#N/A	#N/A	#N/A	TRUE
																										#N/A	#N/A	#N/A	#N/A	#N/A	#N/A	#N/A	#N/A	#N/A	#N/A	#N/A	TRUE
																										#N/A	#N/A	#N/A	#N/A	#N/A	#N/A	#N/A	#N/A	#N/A	#N/A	#N/A	TRUE
																										#N/A	#N/A	#N/A	#N/A	#N/A	#N/A	#N/A	#N/A	#N/A	#N/A	#N/A	TRUE
																										#N/A	#N/A	#N/A	#N/A	#N/A	#N/A	#N/A	#N/A	#N/A	#N/A	#N/A	TRUE
																										#N/A	#N/A	#N/A	#N/A	#N/A	#N/A	#N/A	#N/A	#N/A	#N/A	#N/A	TRUE
																										#N/A	#N/A	#N/A	#N/A	#N/A	#N/A	#N/A	#N/A	#N/A	#N/A	#N/A	TRUE
																										#N/A	#N/A	#N/A	#N/A	#N/A	#N/A	#N/A	#N/A	#N/A	#N/A	#N/A	TRUE
																										#N/A	#N/A	#N/A	#N/A	#N/A	#N/A	#N/A	#N/A	#N/A	#N/A	#N/A	TRUE
																										#N/A	#N/A	#N/A	#N/A	#N/A	#N/A	#N/A	#N/A	#N/A	#N/A	#N/A	TRUE
																										#N/A	#N/A	#N/A	#N/A	#N/A	#N/A	#N/A	#N/A	#N/A	#N/A	#N/A	TRUE
																										#N/A	#N/A	#N/A	#N/A	#N/A	#N/A	#N/A	#N/A	#N/A	#N/A	#N/A	TRUE
																										#N/A	#N/A	#N/A	#N/A	#N/A	#N/A	#N/A	#N/A	#N/A	#N/A	#N/A	TRUE
																										#N/A	#N/A	#N/A	#N/A	#N/A	#N/A	#N/A	#N/A	#N/A	#N/A	#N/A	TRUE
																										#N/A	#N/A	#N/A	#N/A	#N/A	#N/A	#N/A	#N/A	#N/A	#N/A	#N/A	TRUE
																										#N/A	#N/A	#N/A	#N/A	#N/A	#N/A	#N/A	#N/A	#N/A	#N/A	#N/A	TRUE
																										#N/A	#N/A	#N/A	#N/A	#N/A	#N/A	#N/A	#N/A	#N/A	#N/A	#N/A	TRUE
																										#N/A	#N/A	#N/A	#N/A	#N/A	#N/A	#N/A	#N/A	#N/A	#N/A	#N/A	TRUE
																										#N/A	#N/A	#N/A	#N/A	#N/A	#N/A	#N/A	#N/A	#N/A	#N/A	#N/A	TRUE
																										#N/A	#N/A	#N/A	#N/A	#N/A	#N/A	#N/A	#N/A	#N/A	#N/A	#N/A	TRUE
																										#N/A	#N/A	#N/A	#N/A	#N/A	#N/A	#N/A	#N/A	#N/A	#N/A	#N/A	TRUE
																										#N/A	#N/A	#N/A	#N/A	#N/A	#N/A	#N/A	#N/A	#N/A	#N/A	#N/A	TRUE
																										#N/A	#N/A	#N/A	#N/A	#N/A	#N/A	#N/A	#N/A	#N/A	#N/A	#N/A	TRUE
																										#N/A	#N/A	#N/A	#N/A	#N/A	#N/A	#N/A	#N/A	#N/A	#N/A	#N/A	TRUE
																										#N/A	#N/A	#N/A	#N/A	#N/A	#N/A	#N/A	#N/A	#N/A	#N/A	#N/A	TRUE
																										#N/A	#N/A	#N/A	#N/A	#N/A	#N/A	#N/A	#N/A	#N/A	#N/A	#N/A	TRUE
																										#N/A	#N/A	#N/A	#N/A	#N/A	#N/A	#N/A	#N/A	#N/A	#N/A	#N/A	TRUE
																										#N/A	#N/A	#N/A	#N/A	#N/A	#N/A	#N/A	#N/A	#N/A	#N/A	#N/A	TRUE
																										#N/A	#N/A	#N/A	#N/A	#N/A	#N/A	#N/A	#N/A	#N/A	#N/A	#N/A	TRUE
																										#N/A	#N/A	#N/A	#N/A	#N/A	#N/A	#N/A	#N/A	#N/A	#N/A	#N/A	TRUE
																										#N/A	#N/A	#N/A	#N/A	#N/A	#N/A	#N/A	#N/A	#N/A	#N/A	#N/A	TRUE
																										#N/A	#N/A	#N/A	#N/A	#N/A	#N/A	#N/A	#N/A	#N/A	#N/A	#N/A	TRUE
																										#N/A	#N/A	#N/A	#N/A	#N/A	#N/A	#N/A	#N/A	#N/A	#N/A	#N/A	TRUE
																										#N/A	#N/A	#N/A	#N/A	#N/A	#N/A	#N/A	#N/A	#N/A	#N/A	#N/A	TRUE
																										#N/A	#N/A	#N/A	#N/A	#N/A	#N/A	#N/A	#N/A	#N/A	#N/A	#N/A	TRUE
																										#N/A	#N/A	#N/A	#N/A	#N/A	#N/A	#N/A	#N/A	#N/A	#N/A	#N/A	TRUE
																										#N/A	#N/A	#N/A	#N/A	#N/A	#N/A	#N/A	#N/A	#N/A	#N/A	#N/A	TRUE
																										#N/A	#N/A	#N/A	#N/A	#N/A	#N/A	#N/A	#N/A	#N/A	#N/A	#N/A	TRUE
																										#N/A	#N/A	#N/A	#N/A	#N/A	#N/A	#N/A	#N/A	#N/A	#N/A	#N/A	TRUE
																										#N/A	#N/A	#N/A	#N/A	#N/A	#N/A	#N/A	#N/A	#N/A	#N/A	#N/A	TRUE
																										#N/A	#N/A	#N/A	#N/A	#N/A	#N/A	#N/A	#N/A	#N/A	#N/A	#N/A	TRUE
																										#N/A	#N/A	#N/A	#N/A	#N/A	#N/A	#N/A	#N/A	#N/A	#N/A	#N/A	TRUE
																										#N/A	#N/A	#N/A	#N/A	#N/A	#N/A	#N/A	#N/A	#N/A	#N/A	#N/A	TRUE
																										#N/A	#N/A	#N/A	#N/A	#N/A	#N/A	#N/A	#N/A	#N/A	#N/A	#N/A	TRUE
																										#N/A	#N/A	#N/A	#N/A	#N/A	#N/A	#N/A	#N/A	#N/A	#N/A	#N/A	TRUE
																										#N/A	#N/A	#N/A	#N/A	#N/A	#N/A	#N/A	#N/A	#N/A	#N/A	#N/A	TRUE
																										#N/A	#N/A	#N/A	#N/A	#N/A	#N/A	#N/A	#N/A	#N/A	#N/A	#N/A	TRUE
																										#N/A	#N/A	#N/A	#N/A	#N/A	#N/A	#N/A	#N/A	#N/A	#N/A	#N/A	TRUE
																										#N/A	#N/A	#N/A	#N/A	#N/A	#N/A	#N/A	#N/A	#N/A	#N/A	#N/A	TRUE
																										#N/A	#N/A	#N/A	#N/A	#N/A	#N/A	#N/A	#N/A	#N/A	#N/A	#N/A	TRUE
																										#N/A	#N/A	#N/A	#N/A	#N/A	#N/A	#N/A	#N/A	#N/A	#N/A	#N/A	TRUE
																										#N/A	#N/A	#N/A	#N/A	#N/A	#N/A	#N/A	#N/A	#N/A	#N/A	#N/A	TRUE
																										#N/A	#N/A	#N/A	#N/A	#N/A	#N/A	#N/A	#N/A	#N/A	#N/A	#N/A	TRUE
																										#N/A	#N/A	#N/A	#N/A	#N/A	#N/A	#N/A	#N/A	#N/A	#N/A	#N/A	TRUE
																										#N/A	#N/A	#N/A	#N/A	#N/A	#N/A	#N/A	#N/A	#N/A	#N/A	#N/A	TRUE
																										#N/A	#N/A	#N/A	#N/A	#N/A	#N/A	#N/A	#N/A	#N/A	#N/A	#N/A	TRUE
																										#N/A	#N/A	#N/A	#N/A	#N/A	#N/A	#N/A	#N/A	#N/A	#N/A	#N/A	TRUE
																										#N/A	#N/A	#N/A	#N/A	#N/A	#N/A	#N/A	#N/A	#N/A	#N/A	#N/A	TRUE
																										#N/A	#N/A	#N/A	#N/A	#N/A	#N/A	#N/A	#N/A	#N/A	#N/A	#N/A	TRUE
																										#N/A	#N/A	#N/A	#N/A	#N/A	#N/A	#N/A	#N/A	#N/A	#N/A	#N/A	TRUE
																										#N/A	#N/A	#N/A	#N/A	#N/A	#N/A	#N/A	#N/A	#N/A	#N/A	#N/A	TRUE
																										#N/A	#N/A	#N/A	#N/A	#N/A	#N/A	#N/A	#N/A	#N/A	#N/A	#N/A	TRUE
																										#N/A	#N/A	#N/A	#N/A	#N/A	#N/A	#N/A	#N/A	#N/A	#N/A	#N/A	TRUE
																										#N/A	#N/A	#N/A	#N/A	#N/A	#N/A	#N/A	#N/A	#N/A	#N/A	#N/A	TRUE
																										#N/A	#N/A	#N/A	#N/A	#N/A	#N/A	#N/A	#N/A	#N/A	#N/A	#N/A	TRUE
																										#N/A	#N/A	#N/A	#N/A	#N/A	#N/A	#N/A	#N/A	#N/A	#N/A	#N/A	TRUE
																										#N/A	#N/A	#N/A	#N/A	#N/A	#N/A	#N/A	#N/A	#N/A	#N/A	#N/A	TRUE
																										#N/A	#N/A	#N/A	#N/A	#N/A	#N/A	#N/A	#N/A	#N/A	#N/A	#N/A	TRUE
																										#N/A	#N/A	#N/A	#N/A	#N/A	#N/A	#N/A	#N/A	#N/A	#N/A	#N/A	TRUE
																										#N/A	#N/A	#N/A	#N/A	#N/A	#N/A	#N/A	#N/A	#N/A	#N/A	#N/A	TRUE
																										#N/A	#N/A	#N/A	#N/A	#N/A	#N/A	#N/A	#N/A	#N/A	#N/A	#N/A	TRUE
																										#N/A	#N/A	#N/A	#N/A	#N/A	#N/A	#N/A	#N/A	#N/A	#N/A	#N/A	TRUE
																										#N/A	#N/A	#N/A	#N/A	#N/A	#N/A	#N/A	#N/A	#N/A	#N/A	#N/A	TRUE
																										#N/A	#N/A	#N/A	#N/A	#N/A	#N/A	#N/A	#N/A	#N/A	#N/A	#N/A	TRUE
																										#N/A	#N/A	#N/A	#N/A	#N/A	#N/A	#N/A	#N/A	#N/A	#N/A	#N/A	TRUE
																										#N/A	#N/A	#N/A	#N/A	#N/A	#N/A	#N/A	#N/A	#N/A	#N/A	#N/A	TRUE
																										#N/A	#N/A	#N/A	#N/A	#N/A	#N/A	#N/A	#N/A	#N/A	#N/A	#N/A	TRUE
																										#N/A	#N/A	#N/A	#N/A	#N/A	#N/A	#N/A	#N/A	#N/A	#N/A	#N/A	TRUE
																										#N/A	#N/A	#N/A	#N/A	#N/A	#N/A	#N/A	#N/A	#N/A	#N/A	#N/A	TRUE
																										#N/A	#N/A	#N/A	#N/A	#N/A	#N/A	#N/A	#N/A	#N/A	#N/A	#N/A	TRUE
																										#N/A	#N/A	#N/A	#N/A	#N/A	#N/A	#N/A	#N/A	#N/A	#N/A	#N/A	TRUE
																										#N/A	#N/A	#N/A	#N/A	#N/A	#N/A	#N/A	#N/A	#N/A	#N/A	#N/A	TRUE
																										#N/A	#N/A	#N/A	#N/A	#N/A	#N/A	#N/A	#N/A	#N/A	#N/A	#N/A	TRUE
																										#N/A	#N/A	#N/A	#N/A	#N/A	#N/A	#N/A	#N/A	#N/A	#N/A	#N/A	TRUE
																										#N/A	#N/A	#N/A	#N/A	#N/A	#N/A	#N/A	#N/A	#N/A	#N/A	#N/A	TRUE
																										#N/A	#N/A	#N/A	#N/A	#N/A	#N/A	#N/A	#N/A	#N/A	#N/A	#N/A	TRUE
																										#N/A	#N/A	#N/A	#N/A	#N/A	#N/A	#N/A	#N/A	#N/A	#N/A	#N/A	TRUE
																										#N/A	#N/A	#N/A	#N/A	#N/A	#N/A	#N/A	#N/A	#N/A	#N/A	#N/A	TRUE
																										#N/A	#N/A	#N/A	#N/A	#N/A	#N/A	#N/A	#N/A	#N/A	#N/A	#N/A	TRUE
																										#N/A	#N/A	#N/A	#N/A	#N/A	#N/A	#N/A	#N/A	#N/A	#N/A	#N/A	TRUE
																										#N/A	#N/A	#N/A	#N/A	#N/A	#N/A	#N/A	#N/A	#N/A	#N/A	#N/A	TRUE
																										#N/A	#N/A	#N/A	#N/A	#N/A	#N/A	#N/A	#N/A	#N/A	#N/A	#N/A	TRUE
																										#N/A	#N/A	#N/A	#N/A	#N/A	#N/A	#N/A	#N/A	#N/A	#N/A	#N/A	TRUE
																										#N/A	#N/A	#N/A	#N/A	#N/A	#N/A	#N/A	#N/A	#N/A	#N/A	#N/A	TRUE
																										#N/A	#N/A	#N/A	#N/A	#N/A	#N/A	#N/A	#N/A	#N/A	#N/A	#N/A	TRUE
																										#N/A	#N/A	#N/A	#N/A	#N/A	#N/A	#N/A	#N/A	#N/A	#N/A	#N/A	TRUE
																										#N/A	#N/A	#N/A	#N/A	#N/A	#N/A	#N/A	#N/A	#N/A	#N/A	#N/A	TRUE
																										#N/A	#N/A	#N/A	#N/A	#N/A	#N/A	#N/A	#N/A	#N/A	#N/A	#N/A	TRUE
																										#N/A	#N/A	#N/A	#N/A	#N/A	#N/A	#N/A	#N/A	#N/A	#N/A	#N/A	TRUE
																										#N/A	#N/A	#N/A	#N/A	#N/A	#N/A	#N/A	#N/A	#N/A	#N/A	#N/A	TRUE
																										#N/A	#N/A	#N/A	#N/A	#N/A	#N/A	#N/A	#N/A	#N/A	#N/A	#N/A	TRUE
																										#N/A	#N/A	#N/A	#N/A	#N/A	#N/A	#N/A	#N/A	#N/A	#N/A	#N/A	TRUE
																										#N/A	#N/A	#N/A	#N/A	#N/A	#N/A	#N/A	#N/A	#N/A	#N/A	#N/A	TRUE
																										#N/A	#N/A	#N/A	#N/A	#N/A	#N/A	#N/A	#N/A	#N/A	#N/A	#N/A	TRUE
																										#N/A	#N/A	#N/A	#N/A	#N/A	#N/A	#N/A	#N/A	#N/A	#N/A	#N/A	TRUE
																										#N/A	#N/A	#N/A	#N/A	#N/A	#N/A	#N/A	#N/A	#N/A	#N/A	#N/A	TRUE
																										#N/A	#N/A	#N/A	#N/A	#N/A	#N/A	#N/A	#N/A	#N/A	#N/A	#N/A	TRUE
																										#N/A	#N/A	#N/A	#N/A	#N/A	#N/A	#N/A	#N/A	#N/A	#N/A	#N/A	TRUE
																										#N/A	#N/A	#N/A	#N/A	#N/A	#N/A	#N/A	#N/A	#N/A	#N/A	#N/A	TRUE
																										#N/A	#N/A	#N/A	#N/A	#N/A	#N/A	#N/A	#N/A	#N/A	#N/A	#N/A	TRUE
																										#N/A	#N/A	#N/A	#N/A	#N/A	#N/A	#N/A	#N/A	#N/A	#N/A	#N/A	TRUE
																										#N/A	#N/A	#N/A	#N/A	#N/A	#N/A	#N/A	#N/A	#N/A	#N/A	#N/A	TRUE
																										#N/A	#N/A	#N/A	#N/A	#N/A	#N/A	#N/A	#N/A	#N/A	#N/A	#N/A	TRUE
																										#N/A	#N/A	#N/A	#N/A	#N/A	#N/A	#N/A	#N/A	#N/A	#N/A	#N/A	TRUE
																										#N/A	#N/A	#N/A	#N/A	#N/A	#N/A	#N/A	#N/A	#N/A	#N/A	#N/A	TRUE
																										#N/A	#N/A	#N/A	#N/A	#N/A	#N/A	#N/A	#N/A	#N/A	#N/A	#N/A	TRUE
																										#N/A	#N/A	#N/A	#N/A	#N/A	#N/A	#N/A	#N/A	#N/A	#N/A	#N/A	TRUE
																										#N/A	#N/A	#N/A	#N/A	#N/A	#N/A	#N/A	#N/A	#N/A	#N/A	#N/A	TRUE
																										#N/A	#N/A	#N/A	#N/A	#N/A	#N/A	#N/A	#N/A	#N/A	#N/A	#N/A	TRUE
																										#N/A	#N/A	#N/A	#N/A	#N/A	#N/A	#N/A	#N/A	#N/A	#N/A	#N/A	TRUE
																										#N/A	#N/A	#N/A	#N/A	#N/A	#N/A	#N/A	#N/A	#N/A	#N/A	#N/A	TRUE
																										#N/A	#N/A	#N/A	#N/A	#N/A	#N/A	#N/A	#N/A	#N/A	#N/A	#N/A	TRUE
																										#N/A	#N/A	#N/A	#N/A	#N/A	#N/A	#N/A	#N/A	#N/A	#N/A	#N/A	TRUE
																										#N/A	#N/A	#N/A	#N/A	#N/A	#N/A	#N/A	#N/A	#N/A	#N/A	#N/A	TRUE
																										#N/A	#N/A	#N/A	#N/A	#N/A	#N/A	#N/A	#N/A	#N/A	#N/A	#N/A	TRUE
																										#N/A	#N/A	#N/A	#N/A	#N/A	#N/A	#N/A	#N/A	#N/A	#N/A	#N/A	TRUE
																										#N/A	#N/A	#N/A	#N/A	#N/A	#N/A	#N/A	#N/A	#N/A	#N/A	#N/A	TRUE
																										#N/A	#N/A	#N/A	#N/A	#N/A	#N/A	#N/A	#N/A	#N/A	#N/A	#N/A	TRUE
																										#N/A	#N/A	#N/A	#N/A	#N/A	#N/A	#N/A	#N/A	#N/A	#N/A	#N/A	TRUE
																										#N/A	#N/A	#N/A	#N/A	#N/A	#N/A	#N/A	#N/A	#N/A	#N/A	#N/A	TRUE
																										#N/A	#N/A	#N/A	#N/A	#N/A	#N/A	#N/A	#N/A	#N/A	#N/A	#N/A	TRUE
																										#N/A	#N/A	#N/A	#N/A	#N/A	#N/A	#N/A	#N/A	#N/A	#N/A	#N/A	TRUE
																										#N/A	#N/A	#N/A	#N/A	#N/A	#N/A	#N/A	#N/A	#N/A	#N/A	#N/A	TRUE
																										#N/A	#N/A	#N/A	#N/A	#N/A	#N/A	#N/A	#N/A	#N/A	#N/A	#N/A	TRUE
																										#N/A	#N/A	#N/A	#N/A	#N/A	#N/A	#N/A	#N/A	#N/A	#N/A	#N/A	TRUE
																										#N/A	#N/A	#N/A	#N/A	#N/A	#N/A	#N/A	#N/A	#N/A	#N/A	#N/A	TRUE
																										#N/A	#N/A	#N/A	#N/A	#N/A	#N/A	#N/A	#N/A	#N/A	#N/A	#N/A	TRUE
																										#N/A	#N/A	#N/A	#N/A	#N/A	#N/A	#N/A	#N/A	#N/A	#N/A	#N/A	TRUE
																										#N/A	#N/A	#N/A	#N/A	#N/A	#N/A	#N/A	#N/A	#N/A	#N/A	#N/A	TRUE
																										#N/A	#N/A	#N/A	#N/A	#N/A	#N/A	#N/A	#N/A	#N/A	#N/A	#N/A	TRUE
																										#N/A	#N/A	#N/A	#N/A	#N/A	#N/A	#N/A	#N/A	#N/A	#N/A	#N/A	TRUE
																										#N/A	#N/A	#N/A	#N/A	#N/A	#N/A	#N/A	#N/A	#N/A	#N/A	#N/A	TRUE
																										#N/A	#N/A	#N/A	#N/A	#N/A	#N/A	#N/A	#N/A	#N/A	#N/A	#N/A	TRUE
																										#N/A	#N/A	#N/A	#N/A	#N/A	#N/A	#N/A	#N/A	#N/A	#N/A	#N/A	TRUE
																										#N/A	#N/A	#N/A	#N/A	#N/A	#N/A	#N/A	#N/A	#N/A	#N/A	#N/A	TRUE
																										#N/A	#N/A	#N/A	#N/A	#N/A	#N/A	#N/A	#N/A	#N/A	#N/A	#N/A	TRUE
																										#N/A	#N/A	#N/A	#N/A	#N/A	#N/A	#N/A	#N/A	#N/A	#N/A	#N/A	TRUE
																										#N/A	#N/A	#N/A	#N/A	#N/A	#N/A	#N/A	#N/A	#N/A	#N/A	#N/A	TRUE
																										#N/A	#N/A	#N/A	#N/A	#N/A	#N/A	#N/A	#N/A	#N/A	#N/A	#N/A	TRUE
																										#N/A	#N/A	#N/A	#N/A	#N/A	#N/A	#N/A	#N/A	#N/A	#N/A	#N/A	TRUE
																										#N/A	#N/A	#N/A	#N/A	#N/A	#N/A	#N/A	#N/A	#N/A	#N/A	#N/A	TRUE
																										#N/A	#N/A	#N/A	#N/A	#N/A	#N/A	#N/A	#N/A	#N/A	#N/A	#N/A	TRUE
																										#N/A	#N/A	#N/A	#N/A	#N/A	#N/A	#N/A	#N/A	#N/A	#N/A	#N/A	TRUE
																										#N/A	#N/A	#N/A	#N/A	#N/A	#N/A	#N/A	#N/A	#N/A	#N/A	#N/A	TRUE
																										#N/A	#N/A	#N/A	#N/A	#N/A	#N/A	#N/A	#N/A	#N/A	#N/A	#N/A	TRUE
																										#N/A	#N/A	#N/A	#N/A	#N/A	#N/A	#N/A	#N/A	#N/A	#N/A	#N/A	TRUE
																										#N/A	#N/A	#N/A	#N/A	#N/A	#N/A	#N/A	#N/A	#N/A	#N/A	#N/A	TRUE
																										#N/A	#N/A	#N/A	#N/A	#N/A	#N/A	#N/A	#N/A	#N/A	#N/A	#N/A	TRUE
																										#N/A	#N/A	#N/A	#N/A	#N/A	#N/A	#N/A	#N/A	#N/A	#N/A	#N/A	TRUE
																										#N/A	#N/A	#N/A	#N/A	#N/A	#N/A	#N/A	#N/A	#N/A	#N/A	#N/A	TRUE
																										#N/A	#N/A	#N/A	#N/A	#N/A	#N/A	#N/A	#N/A	#N/A	#N/A	#N/A	TRUE
																										#N/A	#N/A	#N/A	#N/A	#N/A	#N/A	#N/A	#N/A	#N/A	#N/A	#N/A	TRUE
																										#N/A	#N/A	#N/A	#N/A	#N/A	#N/A	#N/A	#N/A	#N/A	#N/A	#N/A	TRUE
																										#N/A	#N/A	#N/A	#N/A	#N/A	#N/A	#N/A	#N/A	#N/A	#N/A	#N/A	TRUE
																										#N/A	#N/A	#N/A	#N/A	#N/A	#N/A	#N/A	#N/A	#N/A	#N/A	#N/A	TRUE
																										#N/A	#N/A	#N/A	#N/A	#N/A	#N/A	#N/A	#N/A	#N/A	#N/A	#N/A	TRUE
																										#N/A	#N/A	#N/A	#N/A	#N/A	#N/A	#N/A	#N/A	#N/A	#N/A	#N/A	TRUE
																										#N/A	#N/A	#N/A	#N/A	#N/A	#N/A	#N/A	#N/A	#N/A	#N/A	#N/A	TRUE
																										#N/A	#N/A	#N/A	#N/A	#N/A	#N/A	#N/A	#N/A	#N/A	#N/A	#N/A	TRUE
																										#N/A	#N/A	#N/A	#N/A	#N/A	#N/A	#N/A	#N/A	#N/A	#N/A	#N/A	TRUE
																										#N/A	#N/A	#N/A	#N/A	#N/A	#N/A	#N/A	#N/A	#N/A	#N/A	#N/A	TRUE
																										#N/A	#N/A	#N/A	#N/A	#N/A	#N/A	#N/A	#N/A	#N/A	#N/A	#N/A	TRUE
																										#N/A	#N/A	#N/A	#N/A	#N/A	#N/A	#N/A	#N/A	#N/A	#N/A	#N/A	TRUE
																										#N/A	#N/A	#N/A	#N/A	#N/A	#N/A	#N/A	#N/A	#N/A	#N/A	#N/A	TRUE
																										#N/A	#N/A	#N/A	#N/A	#N/A	#N/A	#N/A	#N/A	#N/A	#N/A	#N/A	TRUE
																										#N/A	#N/A	#N/A	#N/A	#N/A	#N/A	#N/A	#N/A	#N/A	#N/A	#N/A	TRUE
																										#N/A	#N/A	#N/A	#N/A	#N/A	#N/A	#N/A	#N/A	#N/A	#N/A	#N/A	TRUE
																										#N/A	#N/A	#N/A	#N/A	#N/A	#N/A	#N/A	#N/A	#N/A	#N/A	#N/A	TRUE
																										#N/A	#N/A	#N/A	#N/A	#N/A	#N/A	#N/A	#N/A	#N/A	#N/A	#N/A	TRUE
																										#N/A	#N/A	#N/A	#N/A	#N/A	#N/A	#N/A	#N/A	#N/A	#N/A	#N/A	TRUE
																										#N/A	#N/A	#N/A	#N/A	#N/A	#N/A	#N/A	#N/A	#N/A	#N/A	#N/A	TRUE
																										#N/A	#N/A	#N/A	#N/A	#N/A	#N/A	#N/A	#N/A	#N/A	#N/A	#N/A	TRUE
																										#N/A	#N/A	#N/A	#N/A	#N/A	#N/A	#N/A	#N/A	#N/A	#N/A	#N/A	TRUE
																										#N/A	#N/A	#N/A	#N/A	#N/A	#N/A	#N/A	#N/A	#N/A	#N/A	#N/A	TRUE
																										#N/A	#N/A	#N/A	#N/A	#N/A	#N/A	#N/A	#N/A	#N/A	#N/A	#N/A	TRUE
																										#N/A	#N/A	#N/A	#N/A	#N/A	#N/A	#N/A	#N/A	#N/A	#N/A	#N/A	TRUE
																										#N/A	#N/A	#N/A	#N/A	#N/A	#N/A	#N/A	#N/A	#N/A	#N/A	#N/A	TRUE
																										#N/A	#N/A	#N/A	#N/A	#N/A	#N/A	#N/A	#N/A	#N/A	#N/A	#N/A	TRUE
																										#N/A	#N/A	#N/A	#N/A	#N/A	#N/A	#N/A	#N/A	#N/A	#N/A	#N/A	TRUE
																										#N/A	#N/A	#N/A	#N/A	#N/A	#N/A	#N/A	#N/A	#N/A	#N/A	#N/A	TRUE
																										#N/A	#N/A	#N/A	#N/A	#N/A	#N/A	#N/A	#N/A	#N/A	#N/A	#N/A	TRUE
																										#N/A	#N/A	#N/A	#N/A	#N/A	#N/A	#N/A	#N/A	#N/A	#N/A	#N/A	TRUE
																										#N/A	#N/A	#N/A	#N/A	#N/A	#N/A	#N/A	#N/A	#N/A	#N/A	#N/A	TRUE
																										#N/A	#N/A	#N/A	#N/A	#N/A	#N/A	#N/A	#N/A	#N/A	#N/A	#N/A	TRUE
																										#N/A	#N/A	#N/A	#N/A	#N/A	#N/A	#N/A	#N/A	#N/A	#N/A	#N/A	TRUE
																										#N/A	#N/A	#N/A	#N/A	#N/A	#N/A	#N/A	#N/A	#N/A	#N/A	#N/A	TRUE
																										#N/A	#N/A	#N/A	#N/A	#N/A	#N/A	#N/A	#N/A	#N/A	#N/A	#N/A	TRUE
																										#N/A	#N/A	#N/A	#N/A	#N/A	#N/A	#N/A	#N/A	#N/A	#N/A	#N/A	TRUE
																										#N/A	#N/A	#N/A	#N/A	#N/A	#N/A	#N/A	#N/A	#N/A	#N/A	#N/A	TRUE
																										#N/A	#N/A	#N/A	#N/A	#N/A	#N/A	#N/A	#N/A	#N/A	#N/A	#N/A	TRUE
																										#N/A	#N/A	#N/A	#N/A	#N/A	#N/A	#N/A	#N/A	#N/A	#N/A	#N/A	TRUE
																										#N/A	#N/A	#N/A	#N/A	#N/A	#N/A	#N/A	#N/A	#N/A	#N/A	#N/A	TRUE
																										#N/A	#N/A	#N/A	#N/A	#N/A	#N/A	#N/A	#N/A	#N/A	#N/A	#N/A	TRUE
																										#N/A	#N/A	#N/A	#N/A	#N/A	#N/A	#N/A	#N/A	#N/A	#N/A	#N/A	TRUE
																										#N/A	#N/A	#N/A	#N/A	#N/A	#N/A	#N/A	#N/A	#N/A	#N/A	#N/A	TRUE
																										#N/A	#N/A	#N/A	#N/A	#N/A	#N/A	#N/A	#N/A	#N/A	#N/A	#N/A	TRUE
																										#N/A	#N/A	#N/A	#N/A	#N/A	#N/A	#N/A	#N/A	#N/A	#N/A	#N/A	TRUE
																										#N/A	#N/A	#N/A	#N/A	#N/A	#N/A	#N/A	#N/A	#N/A	#N/A	#N/A	TRUE
																										#N/A	#N/A	#N/A	#N/A	#N/A	#N/A	#N/A	#N/A	#N/A	#N/A	#N/A	TRUE
																										#N/A	#N/A	#N/A	#N/A	#N/A	#N/A	#N/A	#N/A	#N/A	#N/A	#N/A	TRUE
																										#N/A	#N/A	#N/A	#N/A	#N/A	#N/A	#N/A	#N/A	#N/A	#N/A	#N/A	TRUE
																										#N/A	#N/A	#N/A	#N/A	#N/A	#N/A	#N/A	#N/A	#N/A	#N/A	#N/A	TRUE
																										#N/A	#N/A	#N/A	#N/A	#N/A	#N/A	#N/A	#N/A	#N/A	#N/A	#N/A	TRUE
																										#N/A	#N/A	#N/A	#N/A	#N/A	#N/A	#N/A	#N/A	#N/A	#N/A	#N/A	TRUE
																										#N/A	#N/A	#N/A	#N/A	#N/A	#N/A	#N/A	#N/A	#N/A	#N/A	#N/A	TRUE
																										#N/A	#N/A	#N/A	#N/A	#N/A	#N/A	#N/A	#N/A	#N/A	#N/A	#N/A	TRUE
																										#N/A	#N/A	#N/A	#N/A	#N/A	#N/A	#N/A	#N/A	#N/A	#N/A	#N/A	TRUE
																										#N/A	#N/A	#N/A	#N/A	#N/A	#N/A	#N/A	#N/A	#N/A	#N/A	#N/A	TRUE
																										#N/A	#N/A	#N/A	#N/A	#N/A	#N/A	#N/A	#N/A	#N/A	#N/A	#N/A	TRUE
																										#N/A	#N/A	#N/A	#N/A	#N/A	#N/A	#N/A	#N/A	#N/A	#N/A	#N/A	TRUE
																										#N/A	#N/A	#N/A	#N/A	#N/A	#N/A	#N/A	#N/A	#N/A	#N/A	#N/A	TRUE
																										#N/A	#N/A	#N/A	#N/A	#N/A	#N/A	#N/A	#N/A	#N/A	#N/A	#N/A	TRUE
																										#N/A	#N/A	#N/A	#N/A	#N/A	#N/A	#N/A	#N/A	#N/A	#N/A	#N/A	TRUE
																										#N/A	#N/A	#N/A	#N/A	#N/A	#N/A	#N/A	#N/A	#N/A	#N/A	#N/A	TRUE
																										#N/A	#N/A	#N/A	#N/A	#N/A	#N/A	#N/A	#N/A	#N/A	#N/A	#N/A	TRUE
																										#N/A	#N/A	#N/A	#N/A	#N/A	#N/A	#N/A	#N/A	#N/A	#N/A	#N/A	TRUE
																										#N/A	#N/A	#N/A	#N/A	#N/A	#N/A	#N/A	#N/A	#N/A	#N/A	#N/A	TRUE

## Sheet: Averaging Time
	User Parameters						Ncont(5)	N(5)
	Deadtime (s)	Edit this->	60				Copy data below		FALSE
	Repetition Time (s)	Edit this->	10				Contracted Averaged Datapoint Times	Moving Averaged Datapoint Times	FALSE																											Spectrum Number	Single Scan Spectrum Time
	Total Number of FIDs Acquired on Spectrometer	Edit this->	50				60	80	FALSE																											1	60
	Averaging window	Edit this->	5				65	90	FALSE																											2	70
							70	100	FALSE																											3	80
Select Averaging Type from drop down ->	Averaging Type						75	110	FALSE																											4	90
	Contracted						80	120	FALSE																											5	100
							90	130	FALSE																											6	110
	Number of Averaged Spectra		55				100	140	FALSE																											7	120
							110	150	FALSE																											8	130
							120	160	FALSE																											9	140
							130	170	FALSE																											10	150
							140	180	FALSE																											11	160
							150	190	FALSE																											12	170
							160	200	FALSE																											13	180
							170	210	FALSE																											14	190
							180	220	FALSE																											15	200
							190	230	FALSE																											16	210
							200	240	FALSE																											17	220
							210	250	FALSE																											18	230
							220	260	FALSE																											19	240
							230	270	FALSE																											20	250
							240	280	FALSE																											21	260
							250	290	FALSE																											22	270
							260	300	FALSE																											23	280
							270	310	FALSE																											24	290
							280	320	FALSE																											25	300
							290	330	FALSE																											26	310
							300	340	FALSE																											27	320
							310	350	FALSE																											28	330
							320	360	FALSE																											29	340
							330	370	FALSE																											30	350
							340	380	FALSE																											31	360
							350	390	FALSE																											32	370
							360	400	FALSE																											33	380
							370	410	FALSE																											34	390
							380	420	FALSE																											35	400
							390	430	FALSE																											36	410
							400	440	FALSE																											37	420
							410	450	FALSE																											38	430
							420	460	FALSE																											39	440
							430	470	FALSE																											40	450
							440	480	FALSE																											41	460
							450	490	FALSE																											42	470
							460	500	FALSE																											43	480
							470	510	FALSE																											44	490
							480	520	FALSE																											45	500
							490	#N/A	FALSE																											46	510
							500	#N/A	FALSE																											47	520
							510	#N/A	FALSE																											48	530
							520	#N/A	#N/A																											49	540
							530	#N/A	#N/A																											50	550
							535	#N/A	#N/A																											51	#N/A
							540	#N/A	#N/A																											52	#N/A
							545	#N/A	#N/A																											53	#N/A
							550	#N/A	#N/A																											54	#N/A
							555	#N/A	#N/A																											55	#N/A
								#N/A	#N/A																											#N/A	#N/A
								#N/A	#N/A																											#N/A	#N/A
								#N/A	#N/A																											#N/A	#N/A
								#N/A	#N/A																											#N/A	#N/A
								#N/A	#N/A																											#N/A	#N/A
								#N/A	#N/A																											#N/A	#N/A
								#N/A	#N/A																											#N/A	#N/A
								#N/A	#N/A																											#N/A	#N/A
								#N/A	#N/A																											#N/A	#N/A
								#N/A	#N/A																											#N/A	#N/A
								#N/A	#N/A																											#N/A	#N/A
								#N/A	#N/A																											#N/A	#N/A
								#N/A	#N/A																											#N/A	#N/A
								#N/A	#N/A																											#N/A	#N/A
								#N/A	#N/A																											#N/A	#N/A
								#N/A	#N/A																											#N/A	#N/A
								#N/A	#N/A																											#N/A	#N/A
								#N/A	#N/A																											#N/A	#N/A
								#N/A	#N/A																											#N/A	#N/A
								#N/A	#N/A																											#N/A	#N/A
								#N/A	#N/A																											#N/A	#N/A
								#N/A	#N/A																											#N/A	#N/A
								#N/A	#N/A																											#N/A	#N/A
								#N/A	#N/A																											#N/A	#N/A
								#N/A	#N/A																											#N/A	#N/A
								#N/A	#N/A																											#N/A	#N/A
								#N/A	#N/A																											#N/A	#N/A
								#N/A	#N/A																											#N/A	#N/A
								#N/A	#N/A																											#N/A	#N/A
								#N/A	#N/A																											#N/A	#N/A
								#N/A	#N/A																											#N/A	#N/A
								#N/A	#N/A																											#N/A	#N/A
								#N/A	#N/A																											#N/A	#N/A
								#N/A	#N/A																											#N/A	#N/A
								#N/A	#N/A																											#N/A	#N/A
								#N/A	#N/A																											#N/A	#N/A
								#N/A	#N/A																											#N/A	#N/A
								#N/A	#N/A																											#N/A	#N/A
								#N/A	#N/A																											#N/A	#N/A
								#N/A	#N/A																											#N/A	#N/A
								#N/A	#N/A																											#N/A	#N/A
								#N/A	#N/A																											#N/A	#N/A
								#N/A	#N/A																											#N/A	#N/A
								#N/A	#N/A																											#N/A	#N/A
								#N/A	#N/A																											#N/A	#N/A
								#N/A	#N/A																											#N/A	#N/A
								#N/A	#N/A																											#N/A	#N/A
								#N/A	#N/A																											#N/A	#N/A
								#N/A	#N/A																											#N/A	#N/A
								#N/A	#N/A																											#N/A	#N/A
								#N/A	#N/A																											#N/A	#N/A
								#N/A	#N/A																											#N/A	#N/A
								#N/A	#N/A																											#N/A	#N/A
								#N/A	#N/A																											#N/A	#N/A
								#N/A	#N/A																											#N/A	#N/A
								#N/A	#N/A																											#N/A	#N/A
								#N/A	#N/A																											#N/A	#N/A
								#N/A	#N/A																											#N/A	#N/A
								#N/A	#N/A																											#N/A	#N/A
								#N/A	#N/A																											#N/A	#N/A
								#N/A	#N/A																											#N/A	#N/A
								#N/A	#N/A																											#N/A	#N/A
								#N/A	#N/A																											#N/A	#N/A
								#N/A	#N/A																											#N/A	#N/A
								#N/A	#N/A																											#N/A	#N/A
								#N/A	#N/A																											#N/A	#N/A
								#N/A	#N/A																											#N/A	#N/A
								#N/A	#N/A																											#N/A	#N/A
								#N/A	#N/A																											#N/A	#N/A
								#N/A	#N/A																											#N/A	#N/A
								#N/A	#N/A																											#N/A	#N/A
								#N/A	#N/A																											#N/A	#N/A
								#N/A	#N/A																											#N/A	#N/A
								#N/A	#N/A																											#N/A	#N/A
								#N/A	#N/A																											#N/A	#N/A
								#N/A	#N/A																											#N/A	#N/A
								#N/A	#N/A																											#N/A	#N/A
								#N/A	#N/A																											#N/A	#N/A
								#N/A	#N/A																											#N/A	#N/A
								#N/A	#N/A																											#N/A	#N/A
								#N/A	#N/A																											#N/A	#N/A
								#N/A	#N/A																											#N/A	#N/A
								#N/A	#N/A																											#N/A	#N/A
								#N/A	#N/A																											#N/A	#N/A
								#N/A	#N/A																											#N/A	#N/A
								#N/A	#N/A																											#N/A	#N/A
								#N/A	#N/A																											#N/A	#N/A
								#N/A	#N/A																											#N/A	#N/A
								#N/A	#N/A																											#N/A	#N/A
								#N/A	#N/A																											#N/A	#N/A
								#N/A	#N/A																											#N/A	#N/A
								#N/A	#N/A																											#N/A	#N/A
								#N/A	#N/A																											#N/A	#N/A
								#N/A	#N/A																											#N/A	#N/A
								#N/A	#N/A																											#N/A	#N/A
								#N/A	#N/A																											#N/A	#N/A
								#N/A	#N/A																											#N/A	#N/A
								#N/A	#N/A																											#N/A	#N/A
								#N/A	#N/A																											#N/A	#N/A
								#N/A	#N/A																											#N/A	#N/A
								#N/A	#N/A																											#N/A	#N/A
								#N/A	#N/A																											#N/A	#N/A
								#N/A	#N/A																											#N/A	#N/A
								#N/A	#N/A																											#N/A	#N/A
								#N/A	#N/A																											#N/A	#N/A
								#N/A	#N/A																											#N/A	#N/A
								#N/A	#N/A																											#N/A	#N/A
								#N/A	#N/A																											#N/A	#N/A
								#N/A	#N/A																											#N/A	#N/A
								#N/A	#N/A																											#N/A	#N/A
								#N/A	#N/A																											#N/A	#N/A
								#N/A	#N/A																											#N/A	#N/A
								#N/A	#N/A																											#N/A	#N/A
								#N/A	#N/A																											#N/A	#N/A
								#N/A	#N/A																											#N/A	#N/A
								#N/A	#N/A																											#N/A	#N/A
								#N/A	#N/A																											#N/A	#N/A
								#N/A	#N/A																											#N/A	#N/A
								#N/A	#N/A																											#N/A	#N/A
								#N/A	#N/A																											#N/A	#N/A
								#N/A	#N/A																											#N/A	#N/A
								#N/A	#N/A																											#N/A	#N/A
								#N/A	#N/A																											#N/A	#N/A
								#N/A	#N/A																											#N/A	#N/A
								#N/A	#N/A																											#N/A	#N/A
								#N/A	#N/A																											#N/A	#N/A
								#N/A	#N/A																											#N/A	#N/A
								#N/A	#N/A																											#N/A	#N/A
								#N/A	#N/A																											#N/A	#N/A
								#N/A	#N/A																											#N/A	#N/A
								#N/A	#N/A																											#N/A	#N/A
								#N/A	#N/A																											#N/A	#N/A
								#N/A	#N/A																											#N/A	#N/A
								#N/A	#N/A																											#N/A	#N/A
								#N/A	#N/A																											#N/A	#N/A
								#N/A	#N/A																											#N/A	#N/A
								#N/A	#N/A																											#N/A	#N/A
								#N/A	#N/A																											#N/A	#N/A
								#N/A	#N/A																											#N/A	#N/A
								#N/A	#N/A																											#N/A	#N/A
								#N/A	#N/A																											#N/A	#N/A
								#N/A	#N/A																											#N/A	#N/A
								#N/A	#N/A																											#N/A	#N/A
								#N/A	#N/A																											#N/A	#N/A
								#N/A	#N/A																											#N/A	#N/A
								#N/A	#N/A																											#N/A	#N/A
								#N/A	#N/A																											#N/A	#N/A
								#N/A	#N/A																											#N/A	#N/A
								#N/A	#N/A																											#N/A	#N/A
								#N/A	#N/A																											#N/A	#N/A
								#N/A	#N/A																											#N/A	#N/A
								#N/A	#N/A																											#N/A	#N/A
								#N/A	#N/A																											#N/A	#N/A
								#N/A	#N/A																											#N/A	#N/A
								#N/A	#N/A																											#N/A	#N/A
								#N/A	#N/A																											#N/A	#N/A
								#N/A	#N/A																											#N/A	#N/A
								#N/A	#N/A																											#N/A	#N/A
								#N/A	#N/A																											#N/A	#N/A
								#N/A	#N/A																											#N/A	#N/A
								#N/A	#N/A																											#N/A	#N/A
								#N/A	#N/A																											#N/A	#N/A
								#N/A	#N/A																											#N/A	#N/A
								#N/A	#N/A																											#N/A	#N/A
								#N/A	#N/A																											#N/A	#N/A
								#N/A	#N/A																											#N/A	#N/A
								#N/A	#N/A																											#N/A	#N/A
								#N/A	#N/A																											#N/A	#N/A
								#N/A	#N/A																											#N/A	#N/A
								#N/A	#N/A																											#N/A	#N/A
								#N/A	#N/A																											#N/A	#N/A
								#N/A	#N/A																											#N/A	#N/A
								#N/A	#N/A																											#N/A	#N/A
								#N/A	#N/A																											#N/A	#N/A
								#N/A	#N/A																											#N/A	#N/A
								#N/A	#N/A																											#N/A	#N/A
								#N/A	#N/A																											#N/A	#N/A
								#N/A	#N/A																											#N/A	#N/A
								#N/A	#N/A																											#N/A	#N/A
								#N/A	#N/A																											#N/A	#N/A
								#N/A	#N/A																											#N/A	#N/A
								#N/A	#N/A																											#N/A	#N/A
								#N/A	#N/A																											#N/A	#N/A
								#N/A	#N/A																											#N/A	#N/A
								#N/A	#N/A																											#N/A	#N/A
								#N/A	#N/A																											#N/A	#N/A
								#N/A	#N/A																											#N/A	#N/A
								#N/A	#N/A																											#N/A	#N/A
								#N/A	#N/A																											#N/A	#N/A
								#N/A	#N/A																											#N/A	#N/A
								#N/A	#N/A																											#N/A	#N/A
								#N/A	#N/A																											#N/A	#N/A
								#N/A	#N/A																											#N/A	#N/A
								#N/A	#N/A																											#N/A	#N/A
								#N/A	#N/A																											#N/A	#N/A
								#N/A	#N/A																											#N/A	#N/A
								#N/A	#N/A																											#N/A	#N/A
								#N/A	#N/A																											#N/A	#N/A
								#N/A	#N/A																											#N/A	#N/A
								#N/A	#N/A																											#N/A	#N/A
								#N/A	#N/A																											#N/A	#N/A
								#N/A	#N/A																											#N/A	#N/A
								#N/A	#N/A																											#N/A	#N/A
								#N/A	#N/A																											#N/A	#N/A
								#N/A	#N/A																											#N/A	#N/A
								#N/A	#N/A																											#N/A	#N/A
								#N/A	#N/A																											#N/A	#N/A
								#N/A	#N/A																											#N/A	#N/A
								#N/A	#N/A																											#N/A	#N/A
								#N/A	#N/A																											#N/A	#N/A
								#N/A	#N/A																											#N/A	#N/A
								#N/A	#N/A																											#N/A	#N/A
								#N/A	#N/A																											#N/A	#N/A
								#N/A	#N/A																											#N/A	#N/A
								#N/A	#N/A																											#N/A	#N/A
								#N/A	#N/A																											#N/A	#N/A
								#N/A	#N/A																											#N/A	#N/A
								#N/A	#N/A																											#N/A	#N/A
								#N/A	#N/A																											#N/A	#N/A
								#N/A	#N/A																											#N/A	#N/A
								#N/A	#N/A																											#N/A	#N/A
								#N/A	#N/A																											#N/A	#N/A
								#N/A	#N/A																											#N/A	#N/A
								#N/A	#N/A																											#N/A	#N/A
								#N/A	#N/A																											#N/A	#N/A
								#N/A	#N/A																											#N/A	#N/A
								#N/A	#N/A																											#N/A	#N/A
								#N/A	#N/A																											#N/A	#N/A
								#N/A	#N/A																											#N/A	#N/A
								#N/A	#N/A																											#N/A	#N/A
								#N/A	#N/A																											#N/A	#N/A
								#N/A	#N/A																											#N/A	#N/A
								#N/A	#N/A																											#N/A	#N/A
								#N/A	#N/A																											#N/A	#N/A
								#N/A	#N/A																											#N/A	#N/A
								#N/A	#N/A																											#N/A	#N/A
								#N/A	#N/A																											#N/A	#N/A
								#N/A	#N/A																											#N/A	#N/A
								#N/A	#N/A																											#N/A	#N/A
								#N/A	#N/A																											#N/A	#N/A
								#N/A	#N/A																											#N/A	#N/A
								#N/A	#N/A																											#N/A	#N/A
								#N/A	#N/A																											#N/A	#N/A
								#N/A	#N/A																											#N/A	#N/A
								#N/A	#N/A																											#N/A	#N/A
								#N/A	#N/A																											#N/A	#N/A
								#N/A	#N/A																											#N/A	#N/A
								#N/A	#N/A																											#N/A	#N/A
								#N/A	#N/A																											#N/A	#N/A
								#N/A	#N/A																											#N/A	#N/A
								#N/A	#N/A																											#N/A	#N/A
								#N/A	#N/A																											#N/A	#N/A
								#N/A	#N/A																											#N/A	#N/A
								#N/A	#N/A																											#N/A	#N/A
								#N/A	#N/A																											#N/A	#N/A
								#N/A	#N/A																											#N/A	#N/A
								#N/A	#N/A																											#N/A	#N/A
								#N/A	#N/A																											#N/A	#N/A
								#N/A	#N/A																											#N/A	#N/A
								#N/A	#N/A																											#N/A	#N/A
								#N/A	#N/A																											#N/A	#N/A
								#N/A	#N/A																											#N/A	#N/A
								#N/A	#N/A																											#N/A	#N/A
								#N/A	#N/A																											#N/A	#N/A
								#N/A	#N/A																											#N/A	#N/A
								#N/A	#N/A																											#N/A	#N/A
								#N/A	#N/A																											#N/A	#N/A
								#N/A	#N/A																											#N/A	#N/A
								#N/A	#N/A																											#N/A	#N/A
								#N/A	#N/A																											#N/A	#N/A
								#N/A	#N/A																											#N/A	#N/A
								#N/A	#N/A																											#N/A	#N/A
								#N/A	#N/A																											#N/A	#N/A
								#N/A	#N/A																											#N/A	#N/A
								#N/A	#N/A																											#N/A	#N/A
								#N/A	#N/A																											#N/A	#N/A
								#N/A	#N/A																											#N/A	#N/A
								#N/A	#N/A																											#N/A	#N/A
								#N/A	#N/A																											#N/A	#N/A
								#N/A	#N/A																											#N/A	#N/A
								#N/A	#N/A																											#N/A	#N/A
								#N/A	#N/A																											#N/A	#N/A
								#N/A	#N/A																											#N/A	#N/A
								#N/A	#N/A																											#N/A	#N/A
								#N/A	#N/A																											#N/A	#N/A
								#N/A	#N/A																											#N/A	#N/A
								#N/A	#N/A																											#N/A	#N/A
								#N/A	#N/A																											#N/A	#N/A
								#N/A	#N/A																											#N/A	#N/A
								#N/A	#N/A																											#N/A	#N/A
								#N/A	#N/A																											#N/A	#N/A
								#N/A	#N/A																											#N/A	#N/A
								#N/A	#N/A																											#N/A	#N/A
								#N/A	#N/A																											#N/A	#N/A
								#N/A	#N/A																											#N/A	#N/A
								#N/A	#N/A																											#N/A	#N/A
								#N/A	#N/A																											#N/A	#N/A
								#N/A	#N/A																											#N/A	#N/A
								#N/A	#N/A																											#N/A	#N/A
								#N/A	#N/A																											#N/A	#N/A
								#N/A	#N/A																											#N/A	#N/A
								#N/A	#N/A																											#N/A	#N/A
								#N/A	#N/A																											#N/A	#N/A
								#N/A	#N/A																											#N/A	#N/A
								#N/A	#N/A																											#N/A	#N/A
								#N/A	#N/A																											#N/A	#N/A
								#N/A	#N/A																											#N/A	#N/A
								#N/A	#N/A																											#N/A	#N/A
								#N/A	#N/A																											#N/A	#N/A
								#N/A	#N/A																											#N/A	#N/A
								#N/A	#N/A																											#N/A	#N/A
								#N/A	#N/A																											#N/A	#N/A
								#N/A	#N/A																											#N/A	#N/A
								#N/A	#N/A																											#N/A	#N/A
								#N/A	#N/A																											#N/A	#N/A
								#N/A	#N/A																											#N/A	#N/A
								#N/A	#N/A																											#N/A	#N/A
								#N/A	#N/A																											#N/A	#N/A
								#N/A	#N/A																											#N/A	#N/A
								#N/A	#N/A																											#N/A	#N/A
								#N/A	#N/A																											#N/A	#N/A
								#N/A	#N/A																											#N/A	#N/A
								#N/A	#N/A																											#N/A	#N/A
								#N/A	#N/A																											#N/A	#N/A
								#N/A	#N/A																											#N/A	#N/A
								#N/A	#N/A																											#N/A	#N/A
								#N/A	#N/A																											#N/A	#N/A
								#N/A	#N/A																											#N/A	#N/A
								#N/A	#N/A																											#N/A	#N/A
								#N/A	#N/A																											#N/A	#N/A
								#N/A	#N/A																											#N/A	#N/A
								#N/A	#N/A																											#N/A	#N/A
								#N/A	#N/A																											#N/A	#N/A
								#N/A	#N/A																											#N/A	#N/A
								#N/A	#N/A																											#N/A	#N/A
								#N/A	#N/A																											#N/A	#N/A
								#N/A	#N/A																											#N/A	#N/A
								#N/A	#N/A																											#N/A	#N/A
								#N/A	#N/A																											#N/A	#N/A
								#N/A	#N/A																											#N/A	#N/A
								#N/A	#N/A																											#N/A	#N/A
								#N/A	#N/A																											#N/A	#N/A
								#N/A	#N/A																											#N/A	#N/A
								#N/A	#N/A																											#N/A	#N/A
								#N/A	#N/A																											#N/A	#N/A
								#N/A	#N/A																											#N/A	#N/A
								#N/A	#N/A																											#N/A	#N/A
								#N/A	#N/A																											#N/A	#N/A
								#N/A	#N/A																											#N/A	#N/A
								#N/A	#N/A																											#N/A	#N/A
								#N/A	#N/A																											#N/A	#N/A
								#N/A	#N/A																											#N/A	#N/A
								#N/A	#N/A																											#N/A	#N/A
								#N/A	#N/A																											#N/A	#N/A
								#N/A	#N/A																											#N/A	#N/A
								#N/A	#N/A																											#N/A	#N/A
								#N/A	#N/A																											#N/A	#N/A
								#N/A	#N/A																											#N/A	#N/A
								#N/A	#N/A																											#N/A	#N/A
								#N/A	#N/A																											#N/A	#N/A
								#N/A	#N/A																											#N/A	#N/A
								#N/A	#N/A																											#N/A	#N/A
								#N/A	#N/A																											#N/A	#N/A
								#N/A	#N/A																											#N/A	#N/A
								#N/A	#N/A																											#N/A	#N/A
								#N/A	#N/A																											#N/A	#N/A
								#N/A	#N/A																											#N/A	#N/A
								#N/A	#N/A																											#N/A	#N/A
								#N/A	#N/A																											#N/A	#N/A
								#N/A	#N/A																											#N/A	#N/A
								#N/A	#N/A																											#N/A	#N/A
								#N/A	#N/A																											#N/A	#N/A
								#N/A	#N/A																											#N/A	#N/A
								#N/A	#N/A																											#N/A	#N/A
								#N/A	#N/A																											#N/A	#N/A
								#N/A	#N/A																											#N/A	#N/A
								#N/A	#N/A																											#N/A	#N/A
								#N/A	#N/A																											#N/A	#N/A
								#N/A	#N/A																											#N/A	#N/A
								#N/A	#N/A																											#N/A	#N/A
								#N/A	#N/A																											#N/A	#N/A
								#N/A	#N/A																											#N/A	#N/A
								#N/A	#N/A																											#N/A	#N/A
								#N/A	#N/A																											#N/A	#N/A
								#N/A	#N/A																											#N/A	#N/A
								#N/A	#N/A																											#N/A	#N/A
								#N/A	#N/A																											#N/A	#N/A
								#N/A	#N/A																											#N/A	#N/A
								#N/A	#N/A																											#N/A	#N/A
								#N/A	#N/A																											#N/A	#N/A
								#N/A	#N/A																											#N/A	#N/A
								#N/A	#N/A																											#N/A	#N/A
								#N/A	#N/A																											#N/A	#N/A
								#N/A	#N/A																											#N/A	#N/A
								#N/A	#N/A																											#N/A	#N/A
								#N/A	#N/A																											#N/A	#N/A
								#N/A	#N/A																											#N/A	#N/A
								#N/A	#N/A																											#N/A	#N/A
								#N/A	#N/A																											#N/A	#N/A
								#N/A	#N/A																											#N/A	#N/A
								#N/A	#N/A																											#N/A	#N/A
								#N/A	#N/A																											#N/A	#N/A
								#N/A	#N/A																											#N/A	#N/A
								#N/A	#N/A																											#N/A	#N/A
								#N/A	#N/A																											#N/A	#N/A
								#N/A	#N/A																											#N/A	#N/A
								#N/A	#N/A																											#N/A	#N/A
								#N/A	#N/A																											#N/A	#N/A
								#N/A	#N/A																											#N/A	#N/A
								#N/A	#N/A																											#N/A	#N/A
								#N/A	#N/A																											#N/A	#N/A
								#N/A	#N/A																											#N/A	#N/A
								#N/A	#N/A																											#N/A	#N/A
								#N/A	#N/A																											#N/A	#N/A
								#N/A	#N/A																											#N/A	#N/A
								#N/A	#N/A																											#N/A	#N/A
								#N/A	#N/A																											#N/A	#N/A
								#N/A	#N/A																											#N/A	#N/A
								#N/A	#N/A																											#N/A	#N/A
								#N/A	#N/A																											#N/A	#N/A
								#N/A	#N/A																											#N/A	#N/A
								#N/A	#N/A																											#N/A	#N/A
								#N/A	#N/A																											#N/A	#N/A
								#N/A	#N/A																											#N/A	#N/A
								#N/A	#N/A																											#N/A	#N/A
								#N/A	#N/A																											#N/A	#N/A
								#N/A	#N/A																											#N/A	#N/A
								#N/A	#N/A																											#N/A	#N/A
								#N/A	#N/A																											#N/A	#N/A
								#N/A	#N/A																											#N/A	#N/A
								#N/A	#N/A																											#N/A	#N/A
								#N/A	#N/A																											#N/A	#N/A
								#N/A	#N/A																											#N/A	#N/A
								#N/A	#N/A																											#N/A	#N/A
								#N/A	#N/A																											#N/A	#N/A
								#N/A	#N/A																											#N/A	#N/A
								#N/A	#N/A																											#N/A	#N/A
								#N/A	#N/A																											#N/A	#N/A
								#N/A	#N/A																											#N/A	#N/A
								#N/A	#N/A																											#N/A	#N/A
								#N/A	#N/A																											#N/A	#N/A
								#N/A	#N/A																											#N/A	#N/A
								#N/A	#N/A																											#N/A	#N/A
								#N/A	#N/A																											#N/A	#N/A
								#N/A	#N/A																											#N/A	#N/A
								#N/A	#N/A																											#N/A	#N/A
								#N/A	#N/A																											#N/A	#N/A
								#N/A	#N/A																											#N/A	#N/A
								#N/A	#N/A																											#N/A	#N/A
								#N/A	#N/A																											#N/A	#N/A
								#N/A	#N/A																											#N/A	#N/A
								#N/A	#N/A																											#N/A	#N/A
								#N/A	#N/A																											#N/A	#N/A
								#N/A	#N/A																											#N/A	#N/A
								#N/A	#N/A																											#N/A	#N/A
								#N/A	#N/A																											#N/A	#N/A
								#N/A	#N/A																											#N/A	#N/A
								#N/A	#N/A																											#N/A	#N/A
								#N/A	#N/A																											#N/A	#N/A
								#N/A	#N/A																											#N/A	#N/A
								#N/A	#N/A																											#N/A	#N/A
								#N/A	#N/A																											#N/A	#N/A
								#N/A	#N/A																											#N/A	#N/A
								#N/A	#N/A																											#N/A	#N/A
								#N/A	#N/A																											#N/A	#N/A
								#N/A	#N/A																											#N/A	#N/A
								#N/A	#N/A																											#N/A	#N/A
								#N/A	#N/A																											#N/A	#N/A
								#N/A	#N/A																											#N/A	#N/A
								#N/A	#N/A																											#N/A	#N/A
								#N/A	#N/A																											#N/A	#N/A
								#N/A	#N/A																											#N/A	#N/A
								#N/A	#N/A																											#N/A	#N/A
								#N/A	#N/A																											#N/A	#N/A
								#N/A	#N/A																											#N/A	#N/A
								#N/A	#N/A																											#N/A	#N/A
								#N/A	#N/A																											#N/A	#N/A
								#N/A	#N/A																											#N/A	#N/A
								#N/A	#N/A																											#N/A	#N/A
								#N/A	#N/A																											#N/A	#N/A
								#N/A	#N/A																											#N/A	#N/A
								#N/A	#N/A																											#N/A	#N/A
								#N/A	#N/A																											#N/A	#N/A
								#N/A	#N/A																											#N/A	#N/A
								#N/A	#N/A																											#N/A	#N/A
								#N/A	#N/A																											#N/A	#N/A
								#N/A	#N/A																											#N/A	#N/A
								#N/A																												#N/A	#N/A
								#N/A																												#N/A	#N/A
