# Supplementary material for: Simple Parameters and Data Processing for Better Signal-to-Noise and Temporal Resolution in In Situ 1D NMR Reaction Monitoring
Source: J Org Chem. 2024 Nov 1;89(22):16586–93. doi: 10.1021/acs.joc.4c01882 (PMC11574850; doi:10.1021/acs.joc.4c01882)
Supplement: Supplementary file 3 — jo4c01882_si_003.zip [file jo4c01882_si_003.zip]

Archive with 12 entries (9 files):
- pulse programs and automation/
- pulse programs and automation/.DS_Store
- __MACOSX/pulse programs and automation/._.DS_Store
- pulse programs and automation/Pulse Programs/
- pulse programs and automation/AU programs/
- pulse programs and automation/Pulse Programs/FLIPS_hard pulse(new).txt
- pulse programs and automation/Pulse Programs/lc1pnpsph2d.txt
- pulse programs and automation/Pulse Programs/zg2dph_template.txt
- pulse programs and automation/AU programs/.DS_Store
- __MACOSX/pulse programs and automation/AU programs/._.DS_Store
- pulse programs and automation/AU programs/confid.txt
- pulse programs and automation/AU programs/mvfid.txt
