# Supplementary material for: Simple Parameters and Data Processing for Better Signal-to-Noise and Temporal Resolution in In Situ 1D NMR Reaction Monitoring
Source: J Org Chem. 2024 Nov 1;89(22):16586–93. doi: 10.1021/acs.joc.4c01882 (PMC11574850; doi:10.1021/acs.joc.4c01882)
Supplement: Supplementary file 3 — jo4c01882_si_003.zip [file jo4c01882_si_003.zip › pulse programs and automation/Pulse Programs/FLIPS_hard pulse(new).txt]

;FLIPS_hard pulse(new)
;FLIPS - rapid T1 estimation for quantitatve NMR and mechanistic analysis
;Hard pulse
;(Publication)
;pseudo 2D sequence, generates a 'ser' file
;This sequence has not been widely tested, use at your own risk
;
;$CLASS=HighRes
;$DIM=2D
;$TYPE=
;$SUBTYPE=
;$COMMENT=


#include <Avance.incl>
#include <De.incl>

"acqt0=-p1*2/3.1416"
"d2=d1-d11" 
"d11=30m"
"d30=d10-aq-2*d11-p1"

1 ze
2 d2                           ;d1 with 30m removed       
3 d11
  p1 ph1
  ACQ_START(ph30,ph31)
  aq DWELL_GEN:f1
  d30
  d11 mc #0 to 3 F1QF(id0)     ;save data to disk
  rcyc=2                       ;loop to increase scan number
exit

ph1=0
ph30=0
ph31=0


;pl1 : f1 channel - power level for pulse (default)
;p1 : f1 channel -  90 degree high power pulse
;d1 : relaxation delay; 1-5 * T1
;d2: d1 - d30
;d10 : repetition time between pulses for relaxation recovery; d10 > = aq + d30 + 2*d11 + p1 
;d11 : delay for disk I/O [30 msec]
;d30 : interval time between acquisition and next pulse; d30 > = 0
;NS: 1 * n, total number of scans: NS * TD0

;F2MODE : QF
;td1 : number of repetitive pulses (recommended 10)
