# Supplementary material for: Simple Parameters and Data Processing for Better Signal-to-Noise and Temporal Resolution in In Situ 1D NMR Reaction Monitoring
Source: J Org Chem. 2024 Nov 1;89(22):16586–93. doi: 10.1021/acs.joc.4c01882 (PMC11574850; doi:10.1021/acs.joc.4c01882)
Supplement: Supplementary file 3 — jo4c01882_si_003.zip [file jo4c01882_si_003.zip › pulse programs and automation/Pulse Programs/lc1pnpsph2d.txt]

;zg2d
;avance-version (12/01/11)
;pseudo 2D sequence
;
;$CLASS=HighRes
;$DIM=2D
;$TYPE=
;$SUBTYPE=
;$COMMENT=

prosol relations=<lcnmr>
#include <Avance.incl>
#include <Delay.incl>


"d12=20u"
"d13=4u"
"d20=d19-((td*dw)+d1)"
"if (d1/p18 < 1) {l6=1;} else {l6=d1/p18;}"
"l7=trunc(d8/p18)"
"DELTA=d8-(p18*l7)"
"acqt0=-p1*2/3.1416"


1 ze
  30m
2 d20
3	ipp1
	ipp2
	ipp3
	ipp31
	lo to 3 times c
	ivc
4 p18:sp6:f1 ph29
  4u
  lo to 4 times l6
  d12 pl1:f1
  p1 ph1
  d13
  p1 ph2
  4u 
  DELTA
5 p18:sp6:f1 ph29
  4u
  lo to 5 times l7
  4u pl1:f1
  p1 ph3
  go=2 ph31
  30m wr #0 if #0 zd
  lo to 2 times td1
exit


ph1=0 2 
ph2=0 0 0 0 0 0 0 0 2 2 2 2 2 2 2 2
ph3=0 0 2 2 1 1 3 3
ph29=0
ph31=0 2 2 0 1 3 3 1 2 0 0 2 3 1 1 3

;d20: D19-(AQ+D1): delay between start of each pulse sequence (ie end of acquisition to start of presat)
;td1: number of experiments

;sp6: f1 channel - shaped pulse for presaturation
;p1 : f1 channel -  90 degree high power pulse
;p18: f1 channel - presaturation using shaped pulse
;d1 : relaxation delay; 1-5 * T1                  [ca. 1-2sec]
;d8 : mixing time                                [ca. 80 msec]
;d12: delay for power switching                      [20 usec]
;d13: short delay                                    [4 usec]
;d19: Delay between acquisitions
;l6: p18 * l6 = total duration of presaturation
;                  during relaxation delay           [16]
;l7: p18 * l7 = total duration of presaturation
;                  during mixing time                [1]
;ns: 8 * n, total number of scans: NS * TD0
;ds: 4

;use 100msec pulse of square shape defined by 1000 points


;$Id: lc1pnps,v 1.16 2013/02/05 10:11:25 ber Exp $
