# Supplementary material for: Simple Parameters and Data Processing for Better Signal-to-Noise and Temporal Resolution in In Situ 1D NMR Reaction Monitoring
Source: J Org Chem. 2024 Nov 1;89(22):16586–93. doi: 10.1021/acs.joc.4c01882 (PMC11574850; doi:10.1021/acs.joc.4c01882)
Supplement: Supplementary file 3 — jo4c01882_si_003.zip [file jo4c01882_si_003.zip › pulse programs and automation/Pulse Programs/zg2dph_template.txt]

;zg2d
;avance-version (12/01/11)
;pseudo 2D sequence
;
;$CLASS=HighRes
;$DIM=2D
;$TYPE=
;$SUBTYPE=
;$COMMENT=


#include <Avance.incl>
#include <Delay.incl>

"cnst31=0"

"DELTA=d20-((d1+aq)*(ns+ds))-30m"

"acqt0=-p1*2/3.1416"


1 ze
  30m
2 DELTA
3	ipp1
	lo to 3 times c
	ivc
4 d1
  p1 ph1
  go=3 ph31
  30m wr #0 if #0 zd
  lo to 2 times td1
exit

ph1=0 2 2 0 1 3 3 1
ph31=0

;pl1 : f1 channel - power level for pulse (default)
;p1 : f1 channel -  90 degree high power pulse
;d1 : relaxation delay; 1-5 * T1
;d20: delay between start of different 1D spectra
;ns: 1 * n
;td1: number of experiments


;$Id: zg2d,v 1.7 2012/01/31 17:49:31 ber Exp $
