# Supplementary material for: Simple Parameters and Data Processing for Better Signal-to-Noise and Temporal Resolution in In Situ 1D NMR Reaction Monitoring
Source: J Org Chem. 2024 Nov 1;89(22):16586–93. doi: 10.1021/acs.joc.4c01882 (PMC11574850; doi:10.1021/acs.joc.4c01882)
Supplement: Supplementary file 3 — jo4c01882_si_003.zip [file jo4c01882_si_003.zip › pulse programs and automation/AU programs/confid.txt]

/***********************************************-*-C++-*-********/
/*	rollfid		06.05.2024				*/
/****************************************************************/
/*	Short Description :					*/
/*	Executes signal-averaging on a series of increasing     */
/*	expnos (FIDs) with an averaging size chosen by the user */
/*	and saves the averaged FIDs in a new experiment folder. */
/*	Averaging is performed using a 'rolling average', which */
/*	maintains the temporal resolution with which the spectra*/
/*	were originally acquired whilst increasing S/N.		*/
/****************************************************************/
/*	Keywords :						*/
/*	signal averaging, monitoring, SN			*/
/****************************************************************/
/*	Description/Usage :					*/
/*	This AU program performs signal averaging on a series 	*/
/*	of increasing experiment numbers acquired using 	*/
/*	multi_zgvd (with a fixed delay), or as a pseudo-2D 	*/
/*	experiment. The averaged spectra are saved in a new 	*/
/*	folder. If the folder does not yet exist, it is created.*/
/*	If the folder exists, the data inside is overwritten.	*/
/*	parameters are copied. If the data sets already exist,	*/
/*	then the experiments are executed as they are.		*/
/*	This AU program is an extension of mvfid. When an 	*/
/*	average size, n, is chosen, the first n spectra are 	*/
/*	averaged using a growing average size. The final n 	*/
/*	spectra are averaged using a decreasing average size. 	*/	
/*	The S/N of the first and last n spectra will naturally 	*/
/*	be less than the middle spectra (which are the normal 	*/
/*	result of mvfid).					*/	
/*	NOTE: This program must read and write from multiple	*/
/*	files and will take time. Recommendation: if applied	*/
/*	to more than 500 experiments, be prepared to have a 	*/
/*	coffee break.						*/
/****************************************************************/
/*	Author(s) :						*/
/*	Name		: Annabel Flook				*/
/*	Organisation	: Lloyd-Jones Group			*/
/*			  University of Edinburgh		*/
/*	Email		: Annabel.Flook@ed.ac.uk		*/
/****************************************************************/
/*	Name		Date	Modification:			*/
/*	axf		060524	modified from mvfid (a 		*/
/*				derivation of fidadd		*/
/*				(Bruker Standard AU Library)	*/
/****************************************************************/
/*
$Id:$
*/


#include <inc/sysutil>
int  oexpno, newexpno, total_blocks, counter=1, back_counter, block_size, date, start_exp_num, arbnum;
char new_name[100], filedir[200], testdir[100], old_name[64], arb_title[64], test1[200], test2[200];
double new_scan_num;
#include <inc/getdataset>

GETINT("Number of scans per block?", i1)
oexpno = expno;
start_exp_num = expno;

while (access(ACQUPATH("fid"), F_OK) == 0) {
expno++;
}

total_blocks = (expno - oexpno);

(void) sprintf(new_name, "%s_%s_%d", name, "average_roll_both", i1);
(void) sprintf(old_name, "%s", name);

TIMES(total_blocks)
														
	expno = oexpno;	
	DATASET(old_name, expno, procno, disk, user)	
	WRPA(new_name, expno, procno, disk, user)
	DATASET(new_name, expno, procno, disk, user)													
	DATASET2(new_name, expno, procno, disk, user)
	
	STOREPAR("DC", 1.0)

	if (counter < i1) {
	block_size = counter;
	}
	else {
	block_size = i1;
		}		 								
	new_scan_num = expno;																																										
	TIMES2(block_size-1)					
 		oexpno = oexpno-1;	
 		new_scan_num = new_scan_num + oexpno; 				
 		DATASET3(old_name, oexpno, procno, disk, user)
  	ADDFID	
																																		
	END
		
	new_scan_num = (new_scan_num / block_size) - start_exp_num + 1;				
	(void) sprintf(arb_title, "%s %.2f", "scan number", new_scan_num);	
	STOREPAR("TI", arb_title)							 				
	STOREPARS("TI", arb_title)	

	oexpno = expno+1;
	counter++;	
	
END

back_counter = i1 - 1;
counter = 1;

// the backwards roll
TIMES(i1 - 1)
	expno = total_blocks + start_exp_num - 1;																																														
	oexpno = expno;			
	DATASET(old_name, expno, procno, disk, user)	
	arbnum = expno + counter;		
	WRPA(new_name, arbnum, procno, disk, user)
	DATASET(new_name, arbnum, procno, disk, user)													
	DATASET2(new_name, arbnum, procno, disk, user)
	
	STOREPAR("DC", 1.0)

	block_size = back_counter;
 								
	new_scan_num = total_blocks + start_exp_num - 1;																																									
	TIMES2(block_size-1)					
 		oexpno = oexpno-1;	
 		new_scan_num = new_scan_num + oexpno; 					 		
 		DATASET3(old_name, oexpno, procno, disk, user)
  	ADDFID	
																																		
	END
	//new_scan_num = arbnum*1.0;	
	new_scan_num = (new_scan_num / block_size) - start_exp_num + 1;			
	(void) sprintf(arb_title, "%s %.2f", "scan number", new_scan_num);	
	STOREPAR("TI", arb_title)							 				
	STOREPARS("TI", arb_title)	

	oexpno = expno+1;
	back_counter--;	
	counter++;	
	
END

// Delete all processed data in newly created files.

GETCURDATA
oexpno = expno + i1;
expno = - total_blocks - (i1-1) + oexpno;

TIMES(oexpno-expno)
(void) sprintf(filedir, "%s/%s/%d/pdata/%d", disk, new_name, expno++, procno);
(void) unlinkpr (filedir);
END

QUITMSG(filedir);
